# Supplementary material for: High prevalence of gastroschisis in Brazilian triple side border: A socioenvironmental spatial analysis
Source: PLoS One. 2021 Feb 26;16(2):e0247863. doi: 10.1371/journal.pone.0247863 (PMC7909679; doi:10.1371/journal.pone.0247863)
Supplement: S1 Data — (XLSX) [file pone.0247863.s001.xlsx]

## Sheet: Database
POLY_ID	fid	ID	CD_GEOCODI	TIPO	CD_GEOCODB	NM_BAIRRO	CD_GEOCODS	NM_SUBDIST	CD_GEOCODD	NM_DISTRIT	CD_GEOCODM	NM_MUNICIP	NM_MICRO	NM_MESO	variaveis_	variavei_1	Renda1_2salarios	Renda_meiosalarios	Renda1_3salarios	Renda3_5salarios	Renda5salarios	SemRenda	POP_FEM_10	POP_FEM_20	POPR_FEM_3	Novasva_3	PTL_DISTANCE	NASCIDOSVIVOS_TOTAL	GASTROSQUISE	TAXA_GASTROSQUISE	PRENATALTARDIO	TX_PRENATALTARDIO	ID_MAE_19	ID_MAE_35	TX_ID_M19	TX_ID_M35	PTL
1	6401	11247	410830405000316	URBANO			41083040500		410830405	FOZ DO IGUA?U	4108304	FOZ DO IGUA?U	FOZ DO IGUA?U	OESTE PARANAENSE	311.000000000000000	11247	22.199999999999999	35.600000000000001	32.600000000000001	4.400000000000000	1.500000000000000	3.700000000000000	17.699999999999999	30.500000000000000	37.700000000000003	0.000000000000000	3823.79693597	49	0	0.0000	6	12	9	5	18	10	0
2	6402	11248	410830405000317	URBANO			41083040500		410830405	FOZ DO IGUA?U	4108304	FOZ DO IGUA?U	FOZ DO IGUA?U	OESTE PARANAENSE	312.000000000000000	11248	21.000000000000000	39.500000000000000	35.200000000000003	2.100000000000000	0.700000000000000	1.400000000000000	16.800000000000001	24.899999999999999	43.200000000000003	0.000000000000000	2208.47928031	77	0	0.0000	14	18	9	7	12	9	0
3	6403	11249	410830405000318	URBANO			41083040500		410830405	FOZ DO IGUA?U	4108304	FOZ DO IGUA?U	FOZ DO IGUA?U	OESTE PARANAENSE	313.000000000000000	11249	26.300000000000001	39.100000000000001	21.600000000000001	0.600000000000000	1.200000000000000	11.199999999999999	19.300000000000001	29.399999999999999	32.000000000000000	0.000000000000000	3222.59475122	137	0	0.0000	21	15	20	12	15	9	0
4	6404	11250	410830405000319	URBANO			41083040500		410830405	FOZ DO IGUA?U	4108304	FOZ DO IGUA?U	FOZ DO IGUA?U	OESTE PARANAENSE	314.000000000000000	11250	5.300000000000000	23.199999999999999	55.299999999999997	10.000000000000000	4.200000000000000	2.100000000000000	13.900000000000000	26.199999999999999	47.899999999999999	0.000000000000000	8634.40266990	23	0	0.0000	4	17	3	4	13	17	0
5	6405	11251	410830405000320	URBANO			41083040500		410830405	FOZ DO IGUA?U	4108304	FOZ DO IGUA?U	FOZ DO IGUA?U	OESTE PARANAENSE	315.000000000000000	11251	44.399999999999999	32.100000000000001	13.600000000000000	0.000000000000000	0.400000000000000	9.500000000000000	18.500000000000000	24.600000000000001	36.700000000000003	0.000000000000000	11630.72610270	77	0	0.0000	22	29	11	8	14	10	0
6	6406	11252	410830405000321	URBANO			41083040500		410830405	FOZ DO IGUA?U	4108304	FOZ DO IGUA?U	FOZ DO IGUA?U	OESTE PARANAENSE	316.000000000000000	11252	58.500000000000000	22.800000000000001	13.000000000000000	2.400000000000000	0.000000000000000	3.300000000000000	25.699999999999999	18.199999999999999	31.600000000000001	0.000000000000000	12063.36293870	94	0	0.0000	23	24	20	18	21	19	0
7	6407	11253	410830405000322	URBANO			41083040500		410830405	FOZ DO IGUA?U	4108304	FOZ DO IGUA?U	FOZ DO IGUA?U	OESTE PARANAENSE	317.000000000000000	11253	16.399999999999999	42.399999999999999	29.899999999999999	1.700000000000000	0.000000000000000	9.600000000000000	17.899999999999999	27.199999999999999	39.100000000000001	0.000000000000000	287.55027620	51	0	0.0000	7	14	10	4	20	8	1
8	6408	11254	410830405000323	URBANO			41083040500		410830405	FOZ DO IGUA?U	4108304	FOZ DO IGUA?U	FOZ DO IGUA?U	OESTE PARANAENSE	318.000000000000000	11254	11.300000000000001	21.100000000000001	53.500000000000000	11.300000000000001	0.000000000000000	4.200000000000000	20.000000000000000	30.399999999999999	39.100000000000001	0.000000000000000	4660.11500998	16	0	0.0000	4	25	2	3	13	19	0
9	6409	11255	410830405000324	URBANO			41083040500		410830405	FOZ DO IGUA?U	4108304	FOZ DO IGUA?U	FOZ DO IGUA?U	OESTE PARANAENSE	319.000000000000000	11255	25.600000000000001	38.500000000000000	29.000000000000000	1.900000000000000	2.200000000000000	2.800000000000000	18.899999999999999	30.699999999999999	32.000000000000000	0.000000000000000	2931.18165991	122	1	8.1967	25	20	31	12	25	10	0
10	6410	11256	410830405000325	URBANO			41083040500		410830405	FOZ DO IGUA?U	4108304	FOZ DO IGUA?U	FOZ DO IGUA?U	OESTE PARANAENSE	320.000000000000000	11256	42.600000000000001	35.799999999999997	16.699999999999999	0.000000000000000	0.000000000000000	4.900000000000000	23.600000000000001	22.300000000000001	34.899999999999999	0.000000000000000	132.16543560	43	0	0.0000	10	23	17	5	40	12	1
11	7260	10932	410830405000001	URBANO			41083040500		410830405	FOZ DO IGUA?U	4108304	FOZ DO IGUA?U	FOZ DO IGUA?U	OESTE PARANAENSE	1.000000000000000	10932	2.000000000000000	17.899999999999999	48.799999999999997	13.100000000000000	13.500000000000000	4.800000000000000	19.000000000000000	26.300000000000001	33.600000000000001	0.000000000000000	8406.06990705	99	0	0.0000	19	19	9	9	9	9	0
12	7261	10933	410830405000002	URBANO			41083040500		410830405	FOZ DO IGUA?U	4108304	FOZ DO IGUA?U	FOZ DO IGUA?U	OESTE PARANAENSE	2.000000000000000	10933	5.600000000000000	10.100000000000000	44.899999999999999	18.000000000000000	19.100000000000001	2.200000000000000	15.199999999999999	22.100000000000001	53.100000000000001	0.000000000000000	8443.06737018	23	0	0.0000	9	39	3	5	13	22	0
13	7262	10934	410830405000003	URBANO			41083040500		410830405	FOZ DO IGUA?U	4108304	FOZ DO IGUA?U	FOZ DO IGUA?U	OESTE PARANAENSE	3.000000000000000	10934	10.100000000000000	20.800000000000001	51.100000000000001	11.199999999999999	5.600000000000000	1.700000000000000	14.500000000000000	38.899999999999999	39.399999999999999	0.000000000000000	8054.82126792	28	0	0.0000	13	46	3	7	11	25	0
14	7263	10935	410830405000004	URBANO			41083040500		410830405	FOZ DO IGUA?U	4108304	FOZ DO IGUA?U	FOZ DO IGUA?U	OESTE PARANAENSE	4.000000000000000	10935	1.600000000000000	13.100000000000000	37.299999999999997	19.300000000000001	25.800000000000001	2.900000000000000	12.699999999999999	29.300000000000001	48.100000000000001	0.000000000000000	7924.33665025	97	0	0.0000	16	16	10	25	10	26	0
15	7264	10936	410830405000005	URBANO			41083040500		410830405	FOZ DO IGUA?U	4108304	FOZ DO IGUA?U	FOZ DO IGUA?U	OESTE PARANAENSE	5.000000000000000	10936	3.600000000000000	10.000000000000000	41.700000000000003	22.000000000000000	18.800000000000001	3.900000000000000	13.100000000000000	28.899999999999999	45.299999999999997	0.000000000000000	7529.92705154	62	0	0.0000	12	19	7	17	11	27	0
16	7265	10937	410830405000006	URBANO			41083040500		410830405	FOZ DO IGUA?U	4108304	FOZ DO IGUA?U	FOZ DO IGUA?U	OESTE PARANAENSE	6.000000000000000	10937	3.900000000000000	16.699999999999999	48.700000000000003	17.000000000000000	13.400000000000000	1.300000000000000	11.699999999999999	34.100000000000001	42.000000000000000	0.000000000000000	7283.24614134	63	0	0.0000	12	19	3	18	5	29	0
17	7266	10938	410830405000007	URBANO			41083040500		410830405	FOZ DO IGUA?U	4108304	FOZ DO IGUA?U	FOZ DO IGUA?U	OESTE PARANAENSE	7.000000000000000	10938	7.200000000000000	23.000000000000000	43.200000000000003	14.000000000000000	10.400000000000000	2.300000000000000	13.800000000000001	30.800000000000001	45.299999999999997	0.000000000000000	7100.63014515	55	0	0.0000	10	18	7	8	13	15	0
18	7267	10939	410830405000008	URBANO			41083040500		410830405	FOZ DO IGUA?U	4108304	FOZ DO IGUA?U	FOZ DO IGUA?U	OESTE PARANAENSE	8.000000000000000	10939	3.300000000000000	4.500000000000000	39.500000000000000	16.899999999999999	34.600000000000001	1.600000000000000	15.199999999999999	27.699999999999999	48.600000000000001	0.000000000000000	7503.35373089	67	0	0.0000	5	7	2	12	3	18	0
19	7268	10940	410830405000009	URBANO			41083040500		410830405	FOZ DO IGUA?U	4108304	FOZ DO IGUA?U	FOZ DO IGUA?U	OESTE PARANAENSE	9.000000000000000	10940	3.800000000000000	12.400000000000000	36.500000000000000	14.699999999999999	22.600000000000001	10.199999999999999	14.600000000000000	32.000000000000000	45.600000000000001	0.000000000000000	7688.84330308	107	0	0.0000	11	10	1	21	1	20	0
20	7269	10941	410830405000010	URBANO			41083040500		410830405	FOZ DO IGUA?U	4108304	FOZ DO IGUA?U	FOZ DO IGUA?U	OESTE PARANAENSE	10.000000000000000	10941	2.400000000000000	10.699999999999999	30.600000000000001	19.000000000000000	34.899999999999999	2.400000000000000	13.600000000000000	29.899999999999999	43.000000000000000	0.000000000000000	8378.45365956	32	0	0.0000	9	28	2	9	6	28	0
21	7270	10942	410830405000011	URBANO			41083040500		410830405	FOZ DO IGUA?U	4108304	FOZ DO IGUA?U	FOZ DO IGUA?U	OESTE PARANAENSE	11.000000000000000	10942	3.900000000000000	11.699999999999999	34.899999999999999	20.600000000000001	26.300000000000001	2.600000000000000	14.500000000000000	33.500000000000000	44.399999999999999	0.000000000000000	8198.84300413	70	0	0.0000	14	20	7	21	10	30	0
22	7271	10943	410830405000012	URBANO			41083040500		410830405	FOZ DO IGUA?U	4108304	FOZ DO IGUA?U	FOZ DO IGUA?U	OESTE PARANAENSE	12.000000000000000	10943	13.800000000000001	21.000000000000000	41.299999999999997	5.800000000000000	0.700000000000000	17.399999999999999	11.699999999999999	29.600000000000001	50.799999999999997	0.000000000000000	8020.01334070	33	0	0.0000	5	15	4	6	12	18	0
23	7272	10944	410830405000013	URBANO			41083040500		410830405	FOZ DO IGUA?U	4108304	FOZ DO IGUA?U	FOZ DO IGUA?U	OESTE PARANAENSE	13.000000000000000	10944	3.900000000000000	15.600000000000000	52.500000000000000	14.800000000000001	11.300000000000001	1.900000000000000	14.400000000000000	34.600000000000001	40.799999999999997	0.000000000000000	7944.11350899	42	0	0.0000	15	36	5	6	12	14	0
24	7273	10945	410830405000014	URBANO			41083040500		410830405	FOZ DO IGUA?U	4108304	FOZ DO IGUA?U	FOZ DO IGUA?U	OESTE PARANAENSE	14.000000000000000	10945	7.700000000000000	21.500000000000000	42.600000000000001	12.900000000000000	14.100000000000000	1.200000000000000	12.800000000000001	25.600000000000001	51.500000000000000	5.500000000000000	8693.51889579	82	0	0.0000	21	26	7	20	9	24	0
25	7274	10946	410830405000015	URBANO			41083040500		410830405	FOZ DO IGUA?U	4108304	FOZ DO IGUA?U	FOZ DO IGUA?U	OESTE PARANAENSE	15.000000000000000	10946	3.800000000000000	14.699999999999999	39.100000000000001	15.300000000000001	23.800000000000001	3.400000000000000	18.600000000000001	26.199999999999999	47.100000000000001	0.000000000000000	8644.80899404	67	0	0.0000	12	18	7	17	10	25	0
26	7275	10947	410830405000016	URBANO			41083040500		410830405	FOZ DO IGUA?U	4108304	FOZ DO IGUA?U	FOZ DO IGUA?U	OESTE PARANAENSE	16.000000000000000	10947	17.500000000000000	26.899999999999999	39.500000000000000	7.600000000000000	7.200000000000000	1.300000000000000	18.500000000000000	23.500000000000000	43.600000000000001	20.600000000000001	9019.66206731	58	0	0.0000	16	28	8	11	14	19	0
27	7276	10948	410830405000017	URBANO			41083040500		410830405	FOZ DO IGUA?U	4108304	FOZ DO IGUA?U	FOZ DO IGUA?U	OESTE PARANAENSE	17.000000000000000	10948	41.299999999999997	24.399999999999999	29.699999999999999	2.300000000000000	1.200000000000000	1.200000000000000	21.000000000000000	21.899999999999999	38.399999999999999	0.000000000000000	9521.36729129	14	0	0.0000	1	7	5	3	36	21	0
28	7277	10949	410830405000018	URBANO			41083040500		410830405	FOZ DO IGUA?U	4108304	FOZ DO IGUA?U	FOZ DO IGUA?U	OESTE PARANAENSE	18.000000000000000	10949	5.500000000000000	10.800000000000001	32.000000000000000	15.100000000000000	30.800000000000001	6.100000000000000	17.199999999999999	24.800000000000001	45.399999999999999	0.000000000000000	8924.36268576	89	0	0.0000	10	11	8	11	9	12	0
29	7278	10950	410830405000019	URBANO			41083040500		410830405	FOZ DO IGUA?U	4108304	FOZ DO IGUA?U	FOZ DO IGUA?U	OESTE PARANAENSE	19.000000000000000	10950	35.899999999999999	11.699999999999999	25.199999999999999	6.800000000000000	14.600000000000000	6.800000000000000	22.399999999999999	23.699999999999999	37.000000000000000	31.100000000000001	8611.66265673	31	0	0.0000	11	35	7	8	23	26	0
30	7279	10951	410830405000020	URBANO			41083040500		410830405	FOZ DO IGUA?U	4108304	FOZ DO IGUA?U	FOZ DO IGUA?U	OESTE PARANAENSE	20.000000000000000	10951	8.300000000000001	13.199999999999999	40.899999999999999	15.400000000000000	10.800000000000001	11.400000000000000	15.900000000000000	30.600000000000001	42.799999999999997	3.700000000000000	8179.75232699	68	0	0.0000	9	13	5	10	7	15	0
31	7280	10952	410830405000021	URBANO			41083040500		410830405	FOZ DO IGUA?U	4108304	FOZ DO IGUA?U	FOZ DO IGUA?U	OESTE PARANAENSE	21.000000000000000	10952	2.700000000000000	7.900000000000000	39.100000000000001	20.899999999999999	21.199999999999999	8.199999999999999	12.100000000000000	30.800000000000001	42.799999999999997	0.000000000000000	8183.71624611	46	0	0.0000	7	15	1	8	2	17	0
32	7281	10953	410830405000022	URBANO			41083040500		410830405	FOZ DO IGUA?U	4108304	FOZ DO IGUA?U	FOZ DO IGUA?U	OESTE PARANAENSE	22.000000000000000	10953	4.100000000000000	14.699999999999999	58.799999999999997	11.800000000000001	7.300000000000000	3.700000000000000	10.900000000000000	32.000000000000000	48.600000000000001	0.000000000000000	7811.77600878	50	0	0.0000	8	16	5	10	10	20	0
33	7282	10954	410830405000023	URBANO			41083040500		410830405	FOZ DO IGUA?U	4108304	FOZ DO IGUA?U	FOZ DO IGUA?U	OESTE PARANAENSE	23.000000000000000	10954	2.500000000000000	19.300000000000001	56.100000000000001	10.100000000000000	6.700000000000000	5.500000000000000	13.199999999999999	37.700000000000003	35.200000000000003	0.000000000000000	7750.05928827	248	0	0.0000	18	7	6	9	2	4	0
34	7283	10955	410830405000024	URBANO			41083040500		410830405	FOZ DO IGUA?U	4108304	FOZ DO IGUA?U	FOZ DO IGUA?U	OESTE PARANAENSE	24.000000000000000	10955	6.100000000000000	18.100000000000001	51.500000000000000	11.699999999999999	10.400000000000000	2.100000000000000	18.500000000000000	31.399999999999999	38.000000000000000	0.000000000000000	6805.34075027	115	0	0.0000	23	20	9	22	8	19	0
35	7284	10956	410830405000025	URBANO			41083040500		410830405	FOZ DO IGUA?U	4108304	FOZ DO IGUA?U	FOZ DO IGUA?U	OESTE PARANAENSE	25.000000000000000	10956	9.400000000000000	22.500000000000000	43.500000000000000	14.900000000000000	8.800000000000001	0.900000000000000	14.100000000000000	32.399999999999999	41.299999999999997	0.000000000000000	7165.01080102	66	0	0.0000	20	30	8	13	12	20	0
36	7285	10957	410830405000026	URBANO			41083040500		410830405	FOZ DO IGUA?U	4108304	FOZ DO IGUA?U	FOZ DO IGUA?U	OESTE PARANAENSE	26.000000000000000	10957	17.399999999999999	30.000000000000000	41.100000000000001	6.300000000000000	2.600000000000000	2.600000000000000	15.100000000000000	26.699999999999999	44.000000000000000	0.000000000000000	6965.74712984	69	0	0.0000	10	14	8	9	12	13	0
37	7286	10958	410830405000027	URBANO			41083040500		410830405	FOZ DO IGUA?U	4108304	FOZ DO IGUA?U	FOZ DO IGUA?U	OESTE PARANAENSE	27.000000000000000	10958	11.500000000000000	30.300000000000001	42.700000000000003	4.700000000000000	0.000000000000000	10.699999999999999	16.699999999999999	28.699999999999999	39.500000000000000	0.000000000000000	7075.11355085	115	0	0.0000	35	30	29	16	25	14	0
38	7287	10959	410830405000028	URBANO			41083040500		410830405	FOZ DO IGUA?U	4108304	FOZ DO IGUA?U	FOZ DO IGUA?U	OESTE PARANAENSE	28.000000000000000	10959	20.000000000000000	60.000000000000000	20.000000000000000	0.000000000000000	0.000000000000000	0.000000000000000	16.699999999999999	16.699999999999999	50.000000000000000	0.000000000000000	7571.20027950	0	0	0.0000	0	0	0	0	0	0	0
39	7288	10960	410830405000029	URBANO			41083040500		410830405	FOZ DO IGUA?U	4108304	FOZ DO IGUA?U	FOZ DO IGUA?U	OESTE PARANAENSE	29.000000000000000	10960	30.399999999999999	21.300000000000001	30.800000000000001	5.100000000000000	2.400000000000000	9.900000000000000	22.199999999999999	25.300000000000001	33.000000000000000	0.000000000000000	6644.12394517	46	0	0.0000	13	28	5	8	11	17	0
40	7289	10961	410830405000030	URBANO			41083040500		410830405	FOZ DO IGUA?U	4108304	FOZ DO IGUA?U	FOZ DO IGUA?U	OESTE PARANAENSE	30.000000000000000	10961	25.500000000000000	26.399999999999999	37.399999999999999	6.200000000000000	2.700000000000000	1.800000000000000	18.300000000000001	26.399999999999999	34.399999999999999	0.000000000000000	6562.17212494	125	0	0.0000	20	16	21	11	17	9	0
41	7290	10962	410830405000031	URBANO			41083040500		410830405	FOZ DO IGUA?U	4108304	FOZ DO IGUA?U	FOZ DO IGUA?U	OESTE PARANAENSE	31.000000000000000	10962	6.100000000000000	24.500000000000000	50.899999999999999	8.500000000000000	5.200000000000000	4.700000000000000	14.400000000000000	32.899999999999999	33.200000000000003	0.000000000000000	5908.37496446	219	0	0.0000	35	16	23	12	11	5	0
42	7291	10963	410830405000032	URBANO			41083040500		410830405	FOZ DO IGUA?U	4108304	FOZ DO IGUA?U	FOZ DO IGUA?U	OESTE PARANAENSE	32.000000000000000	10963	11.900000000000000	20.699999999999999	33.299999999999997	9.600000000000000	17.800000000000001	8.100000000000000	10.000000000000000	32.000000000000000	39.299999999999997	0.000000000000000	5184.61476250	59	0	0.0000	7	12	4	14	7	24	0
43	7292	10964	410830405000033	URBANO			41083040500		410830405	FOZ DO IGUA?U	4108304	FOZ DO IGUA?U	FOZ DO IGUA?U	OESTE PARANAENSE	33.000000000000000	10964	7.500000000000000	22.399999999999999	47.100000000000001	8.600000000000000	8.600000000000000	5.700000000000000	16.100000000000001	30.300000000000001	37.799999999999997	0.000000000000000	5570.95196892	81	0	0.0000	11	14	4	9	5	11	0
44	7293	10965	410830405000034	URBANO			41083040500		410830405	FOZ DO IGUA?U	4108304	FOZ DO IGUA?U	FOZ DO IGUA?U	OESTE PARANAENSE	34.000000000000000	10965	8.699999999999999	23.600000000000001	51.100000000000001	8.100000000000000	6.500000000000000	1.900000000000000	21.600000000000001	28.699999999999999	37.299999999999997	0.000000000000000	5753.49489298	95	0	0.0000	19	20	13	12	14	13	0
45	7294	10966	410830405000035	URBANO			41083040500		410830405	FOZ DO IGUA?U	4108304	FOZ DO IGUA?U	FOZ DO IGUA?U	OESTE PARANAENSE	35.000000000000000	10966	51.100000000000001	32.100000000000001	12.000000000000000	1.600000000000000	0.500000000000000	2.700000000000000	24.899999999999999	26.899999999999999	27.500000000000000	24.500000000000000	5197.71923329	51	0	0.0000	11	22	19	5	37	10	0
46	7295	10967	410830405000036	URBANO			41083040500		410830405	FOZ DO IGUA?U	4108304	FOZ DO IGUA?U	FOZ DO IGUA?U	OESTE PARANAENSE	36.000000000000000	10967	54.500000000000000	23.199999999999999	9.100000000000000	1.000000000000000	1.000000000000000	11.100000000000000	21.699999999999999	26.699999999999999	29.199999999999999	32.299999999999997	4953.97819295	15	0	0.0000	4	27	5	1	33	7	0
47	7296	10968	410830405000037	URBANO			41083040500		410830405	FOZ DO IGUA?U	4108304	FOZ DO IGUA?U	FOZ DO IGUA?U	OESTE PARANAENSE	37.000000000000000	10968	23.500000000000000	27.199999999999999	37.899999999999999	6.300000000000000	2.600000000000000	3.300000000000000	20.199999999999999	29.100000000000001	33.200000000000003	1.100000000000000	4793.98917501	194	0	0.0000	55	28	31	20	16	10	0
48	7297	10969	410830405000038	URBANO			41083040500		410830405	FOZ DO IGUA?U	4108304	FOZ DO IGUA?U	FOZ DO IGUA?U	OESTE PARANAENSE	38.000000000000000	10969	18.199999999999999	14.400000000000000	9.699999999999999	13.199999999999999	41.200000000000003	3.200000000000000	16.800000000000001	24.500000000000000	45.200000000000003	27.399999999999999	3905.31540018	30	0	0.0000	3	10	4	8	13	27	0
49	7298	10970	410830405000039	URBANO			41083040500		410830405	FOZ DO IGUA?U	4108304	FOZ DO IGUA?U	FOZ DO IGUA?U	OESTE PARANAENSE	39.000000000000000	10970	12.600000000000000	42.299999999999997	37.700000000000003	3.800000000000000	1.300000000000000	2.500000000000000	15.600000000000000	23.199999999999999	46.399999999999999	0.000000000000000	2470.16769988	47	0	0.0000	9	19	8	3	17	6	0
50	7299	10971	410830405000040	URBANO			41083040500		410830405	FOZ DO IGUA?U	4108304	FOZ DO IGUA?U	FOZ DO IGUA?U	OESTE PARANAENSE	40.000000000000000	10971	13.699999999999999	28.000000000000000	51.100000000000001	2.200000000000000	1.600000000000000	3.300000000000000	15.500000000000000	24.800000000000001	48.299999999999997	0.000000000000000	2691.67606841	45	0	0.0000	3	7	10	11	22	24	0
51	7300	10972	410830405000041	URBANO			41083040500		410830405	FOZ DO IGUA?U	4108304	FOZ DO IGUA?U	FOZ DO IGUA?U	OESTE PARANAENSE	41.000000000000000	10972	6.100000000000000	28.899999999999999	49.399999999999999	10.600000000000000	3.900000000000000	1.100000000000000	19.100000000000001	25.699999999999999	42.899999999999999	0.000000000000000	2763.53091339	53	0	0.0000	5	9	11	7	21	13	0
52	7301	10973	410830405000042	URBANO			41083040500		410830405	FOZ DO IGUA?U	4108304	FOZ DO IGUA?U	FOZ DO IGUA?U	OESTE PARANAENSE	42.000000000000000	10973	7.400000000000000	27.300000000000001	54.000000000000000	8.000000000000000	2.800000000000000	0.600000000000000	11.500000000000000	27.600000000000001	45.899999999999999	0.000000000000000	3139.76118558	41	0	0.0000	6	15	2	4	5	10	0
53	7302	10974	410830405000043	URBANO			41083040500		410830405	FOZ DO IGUA?U	4108304	FOZ DO IGUA?U	FOZ DO IGUA?U	OESTE PARANAENSE	43.000000000000000	10974	8.000000000000000	19.000000000000000	51.799999999999997	8.800000000000001	8.000000000000000	4.400000000000000	16.000000000000000	25.800000000000001	48.899999999999999	0.000000000000000	3336.99521216	57	0	0.0000	9	16	9	9	16	16	0
54	7303	10975	410830405000044	URBANO			41083040500		410830405	FOZ DO IGUA?U	4108304	FOZ DO IGUA?U	FOZ DO IGUA?U	OESTE PARANAENSE	44.000000000000000	10975	3.800000000000000	18.600000000000001	53.000000000000000	15.699999999999999	8.900000000000000	0.000000000000000	14.199999999999999	28.699999999999999	48.500000000000000	0.000000000000000	2764.37760431	39	0	0.0000	6	15	1	7	3	18	0
55	7304	10976	410830405000045	URBANO			41083040500		410830405	FOZ DO IGUA?U	4108304	FOZ DO IGUA?U	FOZ DO IGUA?U	OESTE PARANAENSE	45.000000000000000	10976	4.100000000000000	21.300000000000001	51.100000000000001	15.699999999999999	6.300000000000000	1.500000000000000	13.699999999999999	26.500000000000000	49.799999999999997	0.000000000000000	3089.04639649	55	0	0.0000	3	5	4	12	7	22	0
56	7305	10977	410830405000046	URBANO			41083040500		410830405	FOZ DO IGUA?U	4108304	FOZ DO IGUA?U	FOZ DO IGUA?U	OESTE PARANAENSE	46.000000000000000	10977	19.500000000000000	34.799999999999997	33.000000000000000	2.600000000000000	1.000000000000000	9.199999999999999	18.100000000000001	29.500000000000000	34.700000000000003	0.000000000000000	1314.28310230	272	0	0.0000	36	13	35	50	13	18	0
57	7306	10978	410830405000047	URBANO			41083040500		410830405	FOZ DO IGUA?U	4108304	FOZ DO IGUA?U	FOZ DO IGUA?U	OESTE PARANAENSE	47.000000000000000	10978	14.500000000000000	30.399999999999999	40.899999999999999	6.900000000000000	1.800000000000000	5.400000000000000	21.100000000000001	28.500000000000000	35.799999999999997	0.000000000000000	2147.87903926	177	0	0.0000	29	16	20	33	11	19	0
58	7307	10979	410830405000048	URBANO			41083040500		410830405	FOZ DO IGUA?U	4108304	FOZ DO IGUA?U	FOZ DO IGUA?U	OESTE PARANAENSE	48.000000000000000	10979	8.000000000000000	19.899999999999999	47.299999999999997	14.199999999999999	10.199999999999999	0.400000000000000	15.500000000000000	28.199999999999999	44.899999999999999	0.000000000000000	2195.41433060	125	0	0.0000	14	11	6	16	5	13	0
59	7308	10980	410830405000049	URBANO			41083040500		410830405	FOZ DO IGUA?U	4108304	FOZ DO IGUA?U	FOZ DO IGUA?U	OESTE PARANAENSE	49.000000000000000	10980	3.800000000000000	12.100000000000000	52.600000000000001	18.000000000000000	12.800000000000001	0.700000000000000	17.000000000000000	26.000000000000000	46.100000000000001	0.000000000000000	2682.13130865	45	0	0.0000	3	7	3	13	7	29	0
60	7309	10981	410830405000050	URBANO			41083040500		410830405	FOZ DO IGUA?U	4108304	FOZ DO IGUA?U	FOZ DO IGUA?U	OESTE PARANAENSE	50.000000000000000	10981	1.100000000000000	9.800000000000001	39.299999999999997	24.000000000000000	25.800000000000001	0.000000000000000	15.000000000000000	28.399999999999999	45.700000000000003	0.000000000000000	3061.72026015	43	0	0.0000	4	9	4	9	9	21	0
61	7310	10982	410830405000051	URBANO			41083040500		410830405	FOZ DO IGUA?U	4108304	FOZ DO IGUA?U	FOZ DO IGUA?U	OESTE PARANAENSE	51.000000000000000	10982	2.400000000000000	9.800000000000001	46.299999999999997	19.500000000000000	12.199999999999999	9.800000000000001	23.800000000000001	20.000000000000000	46.299999999999997	0.000000000000000	4113.44996658	70	0	0.0000	20	29	12	15	17	21	0
62	7311	10983	410830405000052	URBANO			41083040500		410830405	FOZ DO IGUA?U	4108304	FOZ DO IGUA?U	FOZ DO IGUA?U	OESTE PARANAENSE	52.000000000000000	10983	0.400000000000000	4.200000000000000	34.299999999999997	23.300000000000001	37.700000000000003	0.000000000000000	13.800000000000001	23.800000000000001	55.899999999999999	0.000000000000000	3593.15581692	67	0	0.0000	10	15	3	12	4	18	0
63	7312	10984	410830405000053	URBANO			41083040500		410830405	FOZ DO IGUA?U	4108304	FOZ DO IGUA?U	FOZ DO IGUA?U	OESTE PARANAENSE	53.000000000000000	10984	0.900000000000000	13.000000000000000	57.899999999999999	18.000000000000000	10.199999999999999	0.000000000000000	16.100000000000001	27.399999999999999	48.299999999999997	0.000000000000000	3226.25106973	71	0	0.0000	14	20	5	11	7	15	0
64	7313	10985	410830405000054	URBANO			41083040500		410830405	FOZ DO IGUA?U	4108304	FOZ DO IGUA?U	FOZ DO IGUA?U	OESTE PARANAENSE	54.000000000000000	10985	6.400000000000000	14.000000000000000	54.899999999999999	14.000000000000000	10.600000000000000	0.000000000000000	18.300000000000001	25.000000000000000	46.000000000000000	0.000000000000000	4241.94001558	41	0	0.0000	11	27	5	5	12	12	0
65	7314	10986	410830405000055	URBANO			41083040500		410830405	FOZ DO IGUA?U	4108304	FOZ DO IGUA?U	FOZ DO IGUA?U	OESTE PARANAENSE	55.000000000000000	10986	3.100000000000000	18.699999999999999	58.500000000000000	12.400000000000000	6.700000000000000	0.500000000000000	18.300000000000001	26.899999999999999	43.500000000000000	0.000000000000000	4470.02929034	23	0	0.0000	3	13	0	8	0	35	0
66	7315	10987	410830405000056	URBANO			41083040500		410830405	FOZ DO IGUA?U	4108304	FOZ DO IGUA?U	FOZ DO IGUA?U	OESTE PARANAENSE	56.000000000000000	10987	23.199999999999999	36.000000000000000	33.500000000000000	2.400000000000000	0.000000000000000	4.900000000000000	20.100000000000001	26.399999999999999	40.100000000000001	0.000000000000000	1771.25248398	85	0	0.0000	15	18	13	10	15	12	0
67	7316	10988	410830405000057	URBANO			41083040500		410830405	FOZ DO IGUA?U	4108304	FOZ DO IGUA?U	FOZ DO IGUA?U	OESTE PARANAENSE	57.000000000000000	10988	33.100000000000001	33.500000000000000	18.500000000000000	0.400000000000000	0.000000000000000	14.500000000000000	22.699999999999999	22.899999999999999	37.100000000000001	0.000000000000000	2443.11099583	100	0	0.0000	23	23	27	11	27	11	0
68	7317	10989	410830405000058	URBANO			41083040500		410830405	FOZ DO IGUA?U	4108304	FOZ DO IGUA?U	FOZ DO IGUA?U	OESTE PARANAENSE	58.000000000000000	10989	34.100000000000001	31.399999999999999	21.199999999999999	0.000000000000000	0.000000000000000	13.300000000000001	20.399999999999999	27.000000000000000	36.600000000000001	0.000000000000000	2178.96980459	94	0	0.0000	19	20	19	11	20	12	0
69	7318	10990	410830405000059	URBANO			41083040500		410830405	FOZ DO IGUA?U	4108304	FOZ DO IGUA?U	FOZ DO IGUA?U	OESTE PARANAENSE	59.000000000000000	10990	33.100000000000001	39.700000000000003	24.899999999999999	0.800000000000000	0.000000000000000	1.900000000000000	21.000000000000000	27.600000000000001	32.000000000000000	0.000000000000000	2039.33645403	79	1	12.6582	16	20	16	8	20	10	0
70	7319	10991	410830405000060	URBANO			41083040500		410830405	FOZ DO IGUA?U	4108304	FOZ DO IGUA?U	FOZ DO IGUA?U	OESTE PARANAENSE	60.000000000000000	10991	40.399999999999999	40.100000000000001	14.500000000000000	0.900000000000000	0.000000000000000	4.100000000000000	21.699999999999999	25.000000000000000	34.500000000000000	0.000000000000000	2175.10819035	111	0	0.0000	17	15	25	12	23	11	0
71	7320	10992	410830405000061	URBANO			41083040500		410830405	FOZ DO IGUA?U	4108304	FOZ DO IGUA?U	FOZ DO IGUA?U	OESTE PARANAENSE	61.000000000000000	10992	24.699999999999999	45.200000000000003	25.500000000000000	0.800000000000000	0.000000000000000	3.800000000000000	19.000000000000000	25.000000000000000	36.700000000000003	0.000000000000000	573.73308112	75	0	0.0000	20	27	19	11	25	15	1
72	7321	10993	410830405000062	URBANO			41083040500		410830405	FOZ DO IGUA?U	4108304	FOZ DO IGUA?U	FOZ DO IGUA?U	OESTE PARANAENSE	62.000000000000000	10993	31.899999999999999	37.299999999999997	25.500000000000000	1.500000000000000	0.800000000000000	3.000000000000000	21.699999999999999	23.199999999999999	41.299999999999997	0.000000000000000	212.23315638	69	1	14.4928	19	28	16	3	23	4	1
73	7322	10994	410830405000063	URBANO			41083040500		410830405	FOZ DO IGUA?U	4108304	FOZ DO IGUA?U	FOZ DO IGUA?U	OESTE PARANAENSE	63.000000000000000	10994	36.100000000000001	41.799999999999997	18.399999999999999	0.600000000000000	0.600000000000000	2.500000000000000	16.800000000000001	24.800000000000001	43.799999999999997	0.000000000000000	74.31947195	38	0	0.0000	6	16	8	6	21	16	1
74	7323	10995	410830405000064	URBANO			41083040500		410830405	FOZ DO IGUA?U	4108304	FOZ DO IGUA?U	FOZ DO IGUA?U	OESTE PARANAENSE	64.000000000000000	10995	24.600000000000001	43.899999999999999	31.899999999999999	1.100000000000000	0.000000000000000	1.800000000000000	19.300000000000001	28.000000000000000	34.000000000000000	0.000000000000000	217.14633551	164	0	0.0000	26	16	29	23	18	14	1
75	7324	10996	410830405000065	URBANO			41083040500		410830405	FOZ DO IGUA?U	4108304	FOZ DO IGUA?U	FOZ DO IGUA?U	OESTE PARANAENSE	65.000000000000000	10996	23.199999999999999	34.600000000000001	36.299999999999997	3.400000000000000	0.800000000000000	1.700000000000000	15.199999999999999	24.300000000000001	43.200000000000003	0.000000000000000	1207.89141697	91	0	0.0000	14	15	15	7	16	8	0
76	7325	10997	410830405000066	URBANO			41083040500		410830405	FOZ DO IGUA?U	4108304	FOZ DO IGUA?U	FOZ DO IGUA?U	OESTE PARANAENSE	66.000000000000000	10997	29.899999999999999	35.299999999999997	27.199999999999999	1.100000000000000	0.500000000000000	6.000000000000000	16.899999999999999	27.199999999999999	39.500000000000000	0.000000000000000	1190.26211588	156	0	0.0000	17	11	17	29	11	19	0
77	7326	10998	410830405000067	URBANO			41083040500		410830405	FOZ DO IGUA?U	4108304	FOZ DO IGUA?U	FOZ DO IGUA?U	OESTE PARANAENSE	67.000000000000000	10998	31.300000000000001	36.100000000000001	26.100000000000001	1.700000000000000	0.000000000000000	4.800000000000000	21.899999999999999	23.000000000000000	38.500000000000000	0.000000000000000	1443.17937372	70	0	0.0000	19	27	13	5	19	7	0
78	7327	10999	410830405000068	URBANO			41083040500		410830405	FOZ DO IGUA?U	4108304	FOZ DO IGUA?U	FOZ DO IGUA?U	OESTE PARANAENSE	68.000000000000000	10999	14.500000000000000	31.899999999999999	44.799999999999997	4.500000000000000	1.600000000000000	2.600000000000000	15.600000000000000	26.699999999999999	43.600000000000001	0.000000000000000	1736.56118091	60	0	0.0000	8	13	8	8	13	13	0
79	7328	11000	410830405000069	URBANO			41083040500		410830405	FOZ DO IGUA?U	4108304	FOZ DO IGUA?U	FOZ DO IGUA?U	OESTE PARANAENSE	69.000000000000000	11000	11.300000000000001	39.500000000000000	44.000000000000000	4.100000000000000	0.300000000000000	1.000000000000000	20.500000000000000	22.699999999999999	42.600000000000001	0.000000000000000	2128.06633197	54	0	0.0000	8	15	5	11	9	20	0
80	7329	11001	410830405000070	URBANO			41083040500		410830405	FOZ DO IGUA?U	4108304	FOZ DO IGUA?U	FOZ DO IGUA?U	OESTE PARANAENSE	70.000000000000000	11001	20.800000000000001	31.000000000000000	31.800000000000001	6.800000000000000	9.300000000000001	0.300000000000000	18.600000000000001	21.500000000000000	44.000000000000000	0.000000000000000	2195.64342205	107	0	0.0000	19	18	15	15	14	14	0
81	7330	11002	410830405000071	URBANO			41083040500		410830405	FOZ DO IGUA?U	4108304	FOZ DO IGUA?U	FOZ DO IGUA?U	OESTE PARANAENSE	71.000000000000000	11002	19.300000000000001	36.700000000000003	39.299999999999997	2.900000000000000	0.400000000000000	1.500000000000000	18.300000000000001	25.300000000000001	41.899999999999999	0.000000000000000	299.58698924	86	0	0.0000	4	5	9	10	10	12	1
82	7331	11003	410830405000072	URBANO			41083040500		410830405	FOZ DO IGUA?U	4108304	FOZ DO IGUA?U	FOZ DO IGUA?U	OESTE PARANAENSE	72.000000000000000	11003	19.000000000000000	32.700000000000003	45.200000000000003	1.200000000000000	0.400000000000000	1.600000000000000	15.699999999999999	31.600000000000001	41.299999999999997	0.000000000000000	625.42383226	73	0	0.0000	7	10	9	5	12	7	1
83	7332	11004	410830405000073	URBANO			41083040500		410830405	FOZ DO IGUA?U	4108304	FOZ DO IGUA?U	FOZ DO IGUA?U	OESTE PARANAENSE	73.000000000000000	11004	21.600000000000001	37.299999999999997	36.100000000000001	2.800000000000000	0.600000000000000	1.500000000000000	19.100000000000001	27.199999999999999	40.100000000000001	0.000000000000000	232.94394384	72	0	0.0000	11	15	11	9	15	13	1
84	7333	11005	410830405000074	URBANO			41083040500		410830405	FOZ DO IGUA?U	4108304	FOZ DO IGUA?U	FOZ DO IGUA?U	OESTE PARANAENSE	74.000000000000000	11005	15.900000000000000	39.000000000000000	38.600000000000001	3.200000000000000	1.600000000000000	1.600000000000000	18.300000000000001	26.399999999999999	42.500000000000000	0.000000000000000	336.35470230	63	0	0.0000	10	16	12	6	19	10	1
85	7334	11006	410830405000075	URBANO			41083040500		410830405	FOZ DO IGUA?U	4108304	FOZ DO IGUA?U	FOZ DO IGUA?U	OESTE PARANAENSE	75.000000000000000	11006	32.799999999999997	33.899999999999999	27.199999999999999	2.200000000000000	0.000000000000000	3.900000000000000	20.199999999999999	23.600000000000001	39.899999999999999	0.000000000000000	7.71205344	18	0	0.0000	5	28	4	3	22	17	1
86	7335	11007	410830405000076	URBANO			41083040500		410830405	FOZ DO IGUA?U	4108304	FOZ DO IGUA?U	FOZ DO IGUA?U	OESTE PARANAENSE	76.000000000000000	11007	20.100000000000001	39.600000000000001	33.799999999999997	2.900000000000000	0.000000000000000	3.600000000000000	15.800000000000001	28.699999999999999	40.299999999999997	0.000000000000000	485.16005738	7	0	0.0000	2	29	1	0	14	0	1
87	7336	11008	410830405000077	URBANO			41083040500		410830405	FOZ DO IGUA?U	4108304	FOZ DO IGUA?U	FOZ DO IGUA?U	OESTE PARANAENSE	77.000000000000000	11008	26.100000000000001	37.600000000000001	32.600000000000001	2.200000000000000	0.000000000000000	1.400000000000000	19.800000000000001	23.600000000000001	41.399999999999999	0.000000000000000	659.25113578	13	0	0.0000	4	31	5	2	38	15	1
88	7337	11009	410830405000078	URBANO			41083040500		410830405	FOZ DO IGUA?U	4108304	FOZ DO IGUA?U	FOZ DO IGUA?U	OESTE PARANAENSE	78.000000000000000	11009	18.300000000000001	41.100000000000001	35.500000000000000	2.500000000000000	0.500000000000000	2.000000000000000	17.199999999999999	22.000000000000000	47.700000000000003	0.000000000000000	842.66404373	3	0	0.0000	0	0	0	1	0	33	0
89	7338	11010	410830405000079	URBANO			41083040500		410830405	FOZ DO IGUA?U	4108304	FOZ DO IGUA?U	FOZ DO IGUA?U	OESTE PARANAENSE	79.000000000000000	11010	44.899999999999999	34.000000000000000	16.399999999999999	1.200000000000000	0.000000000000000	3.600000000000000	22.000000000000000	22.899999999999999	36.500000000000000	0.000000000000000	468.58662981	67	0	0.0000	16	24	15	6	22	9	1
90	7339	11011	410830405000080	URBANO			41083040500		410830405	FOZ DO IGUA?U	4108304	FOZ DO IGUA?U	FOZ DO IGUA?U	OESTE PARANAENSE	80.000000000000000	11011	20.699999999999999	33.799999999999997	39.600000000000001	2.300000000000000	0.500000000000000	3.200000000000000	16.899999999999999	29.199999999999999	44.000000000000000	0.000000000000000	403.11073132	158	0	0.0000	27	17	27	27	17	17	1
91	7340	11012	410830405000081	URBANO			41083040500		410830405	FOZ DO IGUA?U	4108304	FOZ DO IGUA?U	FOZ DO IGUA?U	OESTE PARANAENSE	81.000000000000000	11012	23.699999999999999	41.500000000000000	30.000000000000000	3.400000000000000	0.500000000000000	1.000000000000000	17.399999999999999	24.500000000000000	40.500000000000000	0.000000000000000	309.13720526	253	0	0.0000	39	15	41	25	16	10	1
92	7341	11013	410830405000082	URBANO			41083040500		410830405	FOZ DO IGUA?U	4108304	FOZ DO IGUA?U	FOZ DO IGUA?U	OESTE PARANAENSE	82.000000000000000	11013	15.800000000000001	34.000000000000000	46.100000000000001	2.100000000000000	1.700000000000000	0.800000000000000	18.000000000000000	23.699999999999999	45.600000000000001	0.000000000000000	418.45084814	102	0	0.0000	16	16	21	13	21	13	1
93	7342	11014	410830405000083	URBANO			41083040500		410830405	FOZ DO IGUA?U	4108304	FOZ DO IGUA?U	FOZ DO IGUA?U	OESTE PARANAENSE	83.000000000000000	11014	21.199999999999999	43.200000000000003	33.100000000000001	0.400000000000000	0.400000000000000	2.100000000000000	23.500000000000000	24.800000000000001	38.100000000000001	8.100000000000000	538.37528246	86	0	0.0000	18	21	21	9	24	10	1
94	7343	11015	410830405000084	URBANO			41083040500		410830405	FOZ DO IGUA?U	4108304	FOZ DO IGUA?U	FOZ DO IGUA?U	OESTE PARANAENSE	84.000000000000000	11015	25.899999999999999	35.000000000000000	35.000000000000000	1.900000000000000	1.100000000000000	1.100000000000000	19.699999999999999	23.500000000000000	40.899999999999999	0.000000000000000	1095.60762791	106	0	0.0000	19	18	22	7	21	7	0
95	7344	11016	410830405000085	URBANO			41083040500		410830405	FOZ DO IGUA?U	4108304	FOZ DO IGUA?U	FOZ DO IGUA?U	OESTE PARANAENSE	85.000000000000000	11016	33.100000000000001	37.600000000000001	21.600000000000001	1.200000000000000	0.400000000000000	6.100000000000000	22.399999999999999	23.600000000000001	39.200000000000003	0.000000000000000	344.43611009	68	0	0.0000	8	12	3	4	4	6	1
96	7345	11017	410830405000086	URBANO			41083040500		410830405	FOZ DO IGUA?U	4108304	FOZ DO IGUA?U	FOZ DO IGUA?U	OESTE PARANAENSE	86.000000000000000	11017	48.899999999999999	32.600000000000001	11.100000000000000	1.500000000000000	0.000000000000000	5.900000000000000	22.000000000000000	24.699999999999999	32.899999999999999	14.800000000000001	450.53406709	46	0	0.0000	19	41	19	5	41	11	1
97	7346	11018	410830405000087	URBANO			41083040500		410830405	FOZ DO IGUA?U	4108304	FOZ DO IGUA?U	FOZ DO IGUA?U	OESTE PARANAENSE	87.000000000000000	11018	16.699999999999999	34.000000000000000	37.899999999999999	2.500000000000000	1.000000000000000	7.900000000000000	18.100000000000001	26.300000000000001	44.700000000000003	0.000000000000000	1117.70177993	59	0	0.0000	14	24	10	6	17	10	0
98	7347	11019	410830405000088	URBANO			41083040500		410830405	FOZ DO IGUA?U	4108304	FOZ DO IGUA?U	FOZ DO IGUA?U	OESTE PARANAENSE	88.000000000000000	11019	32.700000000000003	38.399999999999999	24.100000000000001	2.400000000000000	1.000000000000000	1.400000000000000	20.300000000000001	23.800000000000001	41.100000000000001	0.000000000000000	722.20293195	46	0	0.0000	9	20	12	1	26	2	1
99	7348	11020	410830405000089	URBANO			41083040500		410830405	FOZ DO IGUA?U	4108304	FOZ DO IGUA?U	FOZ DO IGUA?U	OESTE PARANAENSE	89.000000000000000	11020	47.799999999999997	37.100000000000001	12.699999999999999	1.500000000000000	0.000000000000000	1.000000000000000	19.600000000000001	26.199999999999999	37.200000000000003	0.000000000000000	381.49139858	61	1	16.3934	11	18	16	8	26	13	1
100	7349	11021	410830405000090	URBANO			41083040500		410830405	FOZ DO IGUA?U	4108304	FOZ DO IGUA?U	FOZ DO IGUA?U	OESTE PARANAENSE	90.000000000000000	11021	38.000000000000000	38.299999999999997	21.000000000000000	0.300000000000000	0.000000000000000	2.400000000000000	22.699999999999999	22.100000000000001	39.399999999999999	9.300000000000001	775.97866985	111	0	0.0000	19	17	27	10	24	9	1
101	7350	11022	410830405000091	URBANO			41083040500		410830405	FOZ DO IGUA?U	4108304	FOZ DO IGUA?U	FOZ DO IGUA?U	OESTE PARANAENSE	91.000000000000000	11022	36.399999999999999	39.799999999999997	20.300000000000001	0.400000000000000	0.000000000000000	3.400000000000000	18.000000000000000	27.199999999999999	32.600000000000001	19.899999999999999	973.23447178	67	0	0.0000	18	27	11	6	16	9	0
102	7351	11023	410830405000092	URBANO			41083040500		410830405	FOZ DO IGUA?U	4108304	FOZ DO IGUA?U	FOZ DO IGUA?U	OESTE PARANAENSE	92.000000000000000	11023	13.800000000000001	32.600000000000001	47.200000000000003	5.500000000000000	0.000000000000000	0.900000000000000	15.699999999999999	28.500000000000000	43.299999999999997	0.000000000000000	840.46125057	65	0	0.0000	14	22	11	5	17	8	0
103	7352	11024	410830405000093	URBANO			41083040500		410830405	FOZ DO IGUA?U	4108304	FOZ DO IGUA?U	FOZ DO IGUA?U	OESTE PARANAENSE	93.000000000000000	11024	18.000000000000000	40.600000000000001	37.700000000000003	2.000000000000000	1.200000000000000	0.800000000000000	17.199999999999999	26.699999999999999	40.600000000000001	0.000000000000000	708.99071311	170	1	5.8824	32	19	28	20	16	12	1
104	7353	11025	410830405000094	URBANO			41083040500		410830405	FOZ DO IGUA?U	4108304	FOZ DO IGUA?U	FOZ DO IGUA?U	OESTE PARANAENSE	94.000000000000000	11025	37.600000000000001	45.000000000000000	15.600000000000000	0.000000000000000	0.000000000000000	1.800000000000000	25.000000000000000	21.399999999999999	38.299999999999997	0.000000000000000	346.23576921	34	0	0.0000	8	24	9	7	26	21	1
105	7354	11026	410830405000095	URBANO			41083040500		410830405	FOZ DO IGUA?U	4108304	FOZ DO IGUA?U	FOZ DO IGUA?U	OESTE PARANAENSE	95.000000000000000	11026	29.399999999999999	36.399999999999999	31.600000000000001	0.400000000000000	0.000000000000000	2.600000000000000	21.800000000000001	23.100000000000001	42.299999999999997	0.000000000000000	495.95166639	84	0	0.0000	17	20	22	9	26	11	1
106	7355	11027	410830405000096	URBANO			41083040500		410830405	FOZ DO IGUA?U	4108304	FOZ DO IGUA?U	FOZ DO IGUA?U	OESTE PARANAENSE	96.000000000000000	11027	30.000000000000000	38.100000000000001	28.300000000000001	0.800000000000000	0.600000000000000	2.200000000000000	20.000000000000000	27.399999999999999	36.899999999999999	0.000000000000000	716.36178144	130	0	0.0000	34	26	39	26	30	20	1
107	7356	11028	410830405000097	URBANO			41083040500		410830405	FOZ DO IGUA?U	4108304	FOZ DO IGUA?U	FOZ DO IGUA?U	OESTE PARANAENSE	97.000000000000000	11028	28.399999999999999	36.200000000000003	33.000000000000000	1.100000000000000	0.900000000000000	0.300000000000000	19.899999999999999	25.199999999999999	38.799999999999997	10.900000000000000	582.00832827	119	0	0.0000	26	22	28	14	24	12	1
108	7357	11029	410830405000098	URBANO			41083040500		410830405	FOZ DO IGUA?U	4108304	FOZ DO IGUA?U	FOZ DO IGUA?U	OESTE PARANAENSE	98.000000000000000	11029	40.600000000000001	36.200000000000003	13.800000000000001	0.400000000000000	0.000000000000000	8.900000000000000	19.300000000000001	26.399999999999999	38.000000000000000	0.000000000000000	834.34405354	80	0	0.0000	24	30	15	13	19	16	0
109	7358	11030	410830405000099	URBANO			41083040500		410830405	FOZ DO IGUA?U	4108304	FOZ DO IGUA?U	FOZ DO IGUA?U	OESTE PARANAENSE	99.000000000000000	11030	55.000000000000000	33.899999999999999	8.699999999999999	0.400000000000000	0.000000000000000	2.100000000000000	25.800000000000001	21.600000000000001	32.700000000000003	0.000000000000000	604.16001725	239	0	0.0000	76	32	75	33	31	14	1
110	7359	11031	410830405000100	URBANO			41083040500		410830405	FOZ DO IGUA?U	4108304	FOZ DO IGUA?U	FOZ DO IGUA?U	OESTE PARANAENSE	100.000000000000000	11031	27.600000000000001	37.399999999999999	30.500000000000000	1.900000000000000	0.500000000000000	2.400000000000000	18.899999999999999	26.600000000000001	38.700000000000003	0.500000000000000	192.57852428	187	0	0.0000	46	25	32	31	17	17	1
111	7360	11032	410830405000101	URBANO			41083040500		410830405	FOZ DO IGUA?U	4108304	FOZ DO IGUA?U	FOZ DO IGUA?U	OESTE PARANAENSE	101.000000000000000	11032	13.199999999999999	30.899999999999999	46.100000000000001	4.500000000000000	2.500000000000000	2.900000000000000	19.100000000000001	25.399999999999999	40.100000000000001	0.000000000000000	1393.53117088	58	0	0.0000	15	26	5	10	9	17	0
112	7361	11033	410830405000102	URBANO			41083040500		410830405	FOZ DO IGUA?U	4108304	FOZ DO IGUA?U	FOZ DO IGUA?U	OESTE PARANAENSE	102.000000000000000	11033	15.300000000000001	40.399999999999999	40.000000000000000	2.900000000000000	0.700000000000000	0.700000000000000	17.899999999999999	27.100000000000001	38.899999999999999	0.000000000000000	694.65801022	97	0	0.0000	16	16	9	17	9	18	1
113	7362	11034	410830405000103	URBANO			41083040500		410830405	FOZ DO IGUA?U	4108304	FOZ DO IGUA?U	FOZ DO IGUA?U	OESTE PARANAENSE	103.000000000000000	11034	15.699999999999999	36.899999999999999	38.700000000000003	5.500000000000000	0.900000000000000	2.300000000000000	17.899999999999999	28.399999999999999	36.799999999999997	0.000000000000000	1433.20192243	182	0	0.0000	28	15	23	26	13	14	0
114	7363	11035	410830405000104	URBANO			41083040500		410830405	FOZ DO IGUA?U	4108304	FOZ DO IGUA?U	FOZ DO IGUA?U	OESTE PARANAENSE	104.000000000000000	11035	40.200000000000003	39.899999999999999	13.400000000000000	0.500000000000000	0.300000000000000	5.700000000000000	21.899999999999999	24.600000000000001	36.899999999999999	0.000000000000000	422.36444955	96	0	0.0000	16	17	16	8	17	8	1
115	7364	11036	410830405000105	URBANO			41083040500		410830405	FOZ DO IGUA?U	4108304	FOZ DO IGUA?U	FOZ DO IGUA?U	OESTE PARANAENSE	105.000000000000000	11036	33.299999999999997	48.299999999999997	12.500000000000000	0.800000000000000	0.800000000000000	4.200000000000000	25.399999999999999	22.199999999999999	39.200000000000003	0.000000000000000	1759.33941743	27	0	0.0000	2	7	2	1	7	4	0
116	7365	11037	410830405000106	URBANO			41083040500		410830405	FOZ DO IGUA?U	4108304	FOZ DO IGUA?U	FOZ DO IGUA?U	OESTE PARANAENSE	106.000000000000000	11037	36.600000000000001	45.200000000000003	15.199999999999999	0.400000000000000	0.000000000000000	2.600000000000000	22.600000000000001	24.600000000000001	31.000000000000000	0.000000000000000	246.48219421	226	1	4.4248	46	20	49	16	22	7	1
117	7366	11038	410830405000107	URBANO			41083040500		410830405	FOZ DO IGUA?U	4108304	FOZ DO IGUA?U	FOZ DO IGUA?U	OESTE PARANAENSE	107.000000000000000	11038	6.000000000000000	17.600000000000001	45.200000000000003	15.500000000000000	15.199999999999999	0.500000000000000	15.100000000000000	25.699999999999999	46.600000000000001	0.200000000000000	2360.35012084	225	0	0.0000	63	28	27	53	12	24	0
118	7367	11039	410830405000108	URBANO			41083040500		410830405	FOZ DO IGUA?U	4108304	FOZ DO IGUA?U	FOZ DO IGUA?U	OESTE PARANAENSE	108.000000000000000	11039	28.000000000000000	47.000000000000000	20.500000000000000	2.500000000000000	1.000000000000000	1.500000000000000	19.500000000000000	23.399999999999999	38.399999999999999	0.000000000000000	2801.13352646	93	0	0.0000	23	25	20	15	22	16	0
119	7368	11040	410830405000109	URBANO			41083040500		410830405	FOZ DO IGUA?U	4108304	FOZ DO IGUA?U	FOZ DO IGUA?U	OESTE PARANAENSE	109.000000000000000	11040	14.800000000000001	24.399999999999999	45.200000000000003	8.900000000000000	2.200000000000000	4.400000000000000	19.500000000000000	25.000000000000000	40.299999999999997	0.000000000000000	2697.79917688	46	0	0.0000	7	15	5	9	11	20	0
120	7369	11041	410830405000110	URBANO			41083040500		410830405	FOZ DO IGUA?U	4108304	FOZ DO IGUA?U	FOZ DO IGUA?U	OESTE PARANAENSE	110.000000000000000	11041	14.000000000000000	36.799999999999997	34.000000000000000	0.800000000000000	0.500000000000000	14.000000000000000	17.500000000000000	27.300000000000001	38.100000000000001	0.000000000000000	1636.33896703	145	1	6.8966	21	14	13	22	9	15	0
121	7370	11042	410830405000111	URBANO			41083040500		410830405	FOZ DO IGUA?U	4108304	FOZ DO IGUA?U	FOZ DO IGUA?U	OESTE PARANAENSE	111.000000000000000	11042	11.400000000000000	33.299999999999997	41.899999999999999	9.500000000000000	3.800000000000000	0.000000000000000	13.199999999999999	31.699999999999999	35.899999999999999	0.000000000000000	2470.61826922	58	0	0.0000	3	5	22	15	38	26	0
122	7371	11043	410830405000112	URBANO			41083040500		410830405	FOZ DO IGUA?U	4108304	FOZ DO IGUA?U	FOZ DO IGUA?U	OESTE PARANAENSE	112.000000000000000	11043	16.800000000000001	35.700000000000003	40.200000000000003	5.000000000000000	1.300000000000000	1.600000000000000	20.500000000000000	26.699999999999999	38.100000000000001	3.100000000000000	1638.04047234	120	0	0.0000	29	24	20	17	17	14	0
123	7372	11044	410830405000113	URBANO			41083040500		410830405	FOZ DO IGUA?U	4108304	FOZ DO IGUA?U	FOZ DO IGUA?U	OESTE PARANAENSE	113.000000000000000	11044	22.500000000000000	34.799999999999997	31.699999999999999	7.000000000000000	3.100000000000000	1.800000000000000	17.800000000000001	25.100000000000001	43.200000000000003	1.300000000000000	2243.65087737	82	0	0.0000	16	20	13	10	16	12	0
124	7373	11045	410830405000114	URBANO			41083040500		410830405	FOZ DO IGUA?U	4108304	FOZ DO IGUA?U	FOZ DO IGUA?U	OESTE PARANAENSE	114.000000000000000	11045	16.800000000000001	22.500000000000000	37.200000000000003	6.800000000000000	7.300000000000000	9.400000000000000	13.800000000000001	26.899999999999999	47.100000000000001	0.000000000000000	2952.98039599	62	0	0.0000	9	15	11	13	18	21	0
125	7374	11046	410830405000115	URBANO			41083040500		410830405	FOZ DO IGUA?U	4108304	FOZ DO IGUA?U	FOZ DO IGUA?U	OESTE PARANAENSE	115.000000000000000	11046	15.199999999999999	29.500000000000000	45.500000000000000	6.800000000000000	2.300000000000000	0.800000000000000	12.000000000000000	35.100000000000001	36.899999999999999	0.000000000000000	3352.53001372	72	0	0.0000	9	13	7	10	10	14	0
126	7375	11047	410830405000116	URBANO			41083040500		410830405	FOZ DO IGUA?U	4108304	FOZ DO IGUA?U	FOZ DO IGUA?U	OESTE PARANAENSE	116.000000000000000	11047	10.800000000000001	24.199999999999999	48.899999999999999	7.600000000000000	3.100000000000000	5.400000000000000	15.800000000000001	26.000000000000000	47.100000000000001	0.000000000000000	3773.20804131	33	0	0.0000	4	12	1	4	3	12	0
127	7376	11048	410830405000117	URBANO			41083040500		410830405	FOZ DO IGUA?U	4108304	FOZ DO IGUA?U	FOZ DO IGUA?U	OESTE PARANAENSE	117.000000000000000	11048	11.500000000000000	28.800000000000001	45.299999999999997	6.500000000000000	1.400000000000000	6.500000000000000	15.800000000000001	26.800000000000001	42.600000000000001	0.000000000000000	4036.85644014	49	0	0.0000	11	22	5	11	10	22	0
128	7377	11049	410830405000118	URBANO			41083040500		410830405	FOZ DO IGUA?U	4108304	FOZ DO IGUA?U	FOZ DO IGUA?U	OESTE PARANAENSE	118.000000000000000	11049	9.800000000000001	21.600000000000001	43.100000000000001	8.199999999999999	6.700000000000000	10.600000000000000	14.000000000000000	23.699999999999999	50.100000000000001	0.000000000000000	4620.65679271	142	0	0.0000	29	20	33	16	23	11	0
129	7378	11050	410830405000119	URBANO			41083040500		410830405	FOZ DO IGUA?U	4108304	FOZ DO IGUA?U	FOZ DO IGUA?U	OESTE PARANAENSE	119.000000000000000	11050	4.600000000000000	15.300000000000001	32.799999999999997	19.100000000000001	26.699999999999999	2.300000000000000	9.199999999999999	47.299999999999997	33.600000000000001	0.000000000000000	5337.87411541	53	0	0.0000	21	40	15	6	28	11	0
130	7379	11051	410830405000120	URBANO			41083040500		410830405	FOZ DO IGUA?U	4108304	FOZ DO IGUA?U	FOZ DO IGUA?U	OESTE PARANAENSE	120.000000000000000	11051	2.800000000000000	3.800000000000000	34.200000000000003	23.699999999999999	33.200000000000003	2.200000000000000	13.199999999999999	30.300000000000001	46.299999999999997	0.000000000000000	5325.57120548	34	0	0.0000	3	9	1	7	3	21	0
131	7380	11052	410830405000121	URBANO			41083040500		410830405	FOZ DO IGUA?U	4108304	FOZ DO IGUA?U	FOZ DO IGUA?U	OESTE PARANAENSE	121.000000000000000	11052	3.500000000000000	8.199999999999999	36.500000000000000	25.899999999999999	24.300000000000001	2.000000000000000	16.500000000000000	29.500000000000000	39.700000000000003	0.000000000000000	6012.45759631	51	0	0.0000	6	12	2	10	4	20	0
132	7381	11053	410830405000122	URBANO			41083040500		410830405	FOZ DO IGUA?U	4108304	FOZ DO IGUA?U	FOZ DO IGUA?U	OESTE PARANAENSE	122.000000000000000	11053	8.600000000000000	22.399999999999999	50.200000000000003	13.300000000000001	3.900000000000000	1.600000000000000	15.900000000000000	23.800000000000001	44.100000000000001	8.199999999999999	6548.08183186	85	0	0.0000	12	14	9	19	11	22	0
133	7382	11054	410830405000123	URBANO			41083040500		410830405	FOZ DO IGUA?U	4108304	FOZ DO IGUA?U	FOZ DO IGUA?U	OESTE PARANAENSE	123.000000000000000	11054	10.500000000000000	20.000000000000000	37.899999999999999	16.800000000000001	13.699999999999999	1.100000000000000	16.100000000000001	30.199999999999999	41.600000000000001	0.000000000000000	6540.12440782	26	0	0.0000	4	15	6	3	23	12	0
134	7383	11055	410830405000124	URBANO			41083040500		410830405	FOZ DO IGUA?U	4108304	FOZ DO IGUA?U	FOZ DO IGUA?U	OESTE PARANAENSE	124.000000000000000	11055	9.300000000000001	25.500000000000000	45.100000000000001	10.300000000000001	8.800000000000001	1.600000000000000	13.699999999999999	26.500000000000000	50.000000000000000	0.000000000000000	6929.20952585	83	0	0.0000	17	20	9	15	11	18	0
135	7384	11056	410830405000125	URBANO			41083040500		410830405	FOZ DO IGUA?U	4108304	FOZ DO IGUA?U	FOZ DO IGUA?U	OESTE PARANAENSE	125.000000000000000	11056	8.400000000000000	23.500000000000000	38.500000000000000	13.400000000000000	13.400000000000000	2.800000000000000	14.900000000000000	31.000000000000000	38.799999999999997	5.600000000000000	6727.42210285	62	0	0.0000	10	16	4	9	6	15	0
136	7385	11057	410830405000126	URBANO			41083040500		410830405	FOZ DO IGUA?U	4108304	FOZ DO IGUA?U	FOZ DO IGUA?U	OESTE PARANAENSE	126.000000000000000	11057	41.799999999999997	41.799999999999997	14.699999999999999	0.000000000000000	0.000000000000000	1.600000000000000	18.699999999999999	23.600000000000001	35.100000000000001	0.000000000000000	5819.94322850	19	0	0.0000	4	21	6	0	32	0	0
137	7386	11058	410830405000127	URBANO			41083040500		410830405	FOZ DO IGUA?U	4108304	FOZ DO IGUA?U	FOZ DO IGUA?U	OESTE PARANAENSE	127.000000000000000	11058	16.500000000000000	31.399999999999999	44.600000000000001	4.100000000000000	2.500000000000000	0.800000000000000	16.000000000000000	27.699999999999999	40.799999999999997	0.000000000000000	5780.20500740	42	0	0.0000	8	19	6	4	14	10	0
138	7387	11059	410830405000128	URBANO			41083040500		410830405	FOZ DO IGUA?U	4108304	FOZ DO IGUA?U	FOZ DO IGUA?U	OESTE PARANAENSE	128.000000000000000	11059	7.000000000000000	23.300000000000001	52.200000000000003	9.600000000000000	6.500000000000000	1.400000000000000	16.800000000000001	26.399999999999999	44.399999999999999	0.000000000000000	5924.99611920	67	0	0.0000	16	24	7	10	10	15	0
139	7388	11060	410830405000129	URBANO			41083040500		410830405	FOZ DO IGUA?U	4108304	FOZ DO IGUA?U	FOZ DO IGUA?U	OESTE PARANAENSE	129.000000000000000	11060	6.200000000000000	25.699999999999999	53.500000000000000	9.699999999999999	4.400000000000000	0.400000000000000	16.800000000000001	23.000000000000000	48.600000000000001	0.000000000000000	5888.85368396	49	0	0.0000	5	10	4	9	8	18	0
140	7389	11061	410830405000130	URBANO			41083040500		410830405	FOZ DO IGUA?U	4108304	FOZ DO IGUA?U	FOZ DO IGUA?U	OESTE PARANAENSE	130.000000000000000	11061	10.400000000000000	24.800000000000001	50.799999999999997	8.000000000000000	4.800000000000000	1.200000000000000	15.000000000000000	27.500000000000000	44.700000000000003	0.000000000000000	5656.10807602	42	0	0.0000	8	19	2	5	5	12	0
141	7390	11062	410830405000131	URBANO			41083040500		410830405	FOZ DO IGUA?U	4108304	FOZ DO IGUA?U	FOZ DO IGUA?U	OESTE PARANAENSE	131.000000000000000	11062	10.300000000000001	31.600000000000001	52.200000000000003	4.000000000000000	1.200000000000000	0.800000000000000	15.800000000000001	28.300000000000001	46.200000000000003	0.000000000000000	5375.73752795	57	0	0.0000	8	14	5	12	9	21	0
142	7391	11063	410830405000132	URBANO			41083040500		410830405	FOZ DO IGUA?U	4108304	FOZ DO IGUA?U	FOZ DO IGUA?U	OESTE PARANAENSE	132.000000000000000	11063	25.500000000000000	32.500000000000000	35.899999999999999	3.500000000000000	0.400000000000000	2.600000000000000	17.199999999999999	27.899999999999999	39.000000000000000	0.000000000000000	5289.37801329	49	0	0.0000	9	18	14	5	29	10	0
143	7392	11064	410830405000133	URBANO			41083040500		410830405	FOZ DO IGUA?U	4108304	FOZ DO IGUA?U	FOZ DO IGUA?U	OESTE PARANAENSE	133.000000000000000	11064	16.600000000000001	28.600000000000001	44.700000000000003	5.500000000000000	2.300000000000000	2.800000000000000	15.900000000000000	26.300000000000001	46.799999999999997	0.000000000000000	5030.89717169	65	0	0.0000	7	11	9	7	14	11	0
144	7393	11065	410830405000134	URBANO			41083040500		410830405	FOZ DO IGUA?U	4108304	FOZ DO IGUA?U	FOZ DO IGUA?U	OESTE PARANAENSE	134.000000000000000	11065	13.000000000000000	25.500000000000000	49.700000000000003	4.300000000000000	1.200000000000000	6.200000000000000	18.199999999999999	29.199999999999999	39.100000000000001	0.000000000000000	4852.28267239	37	0	0.0000	2	5	4	3	11	8	0
145	7394	11066	410830405000135	URBANO			41083040500		410830405	FOZ DO IGUA?U	4108304	FOZ DO IGUA?U	FOZ DO IGUA?U	OESTE PARANAENSE	135.000000000000000	11066	5.800000000000000	20.699999999999999	47.500000000000000	14.199999999999999	10.500000000000000	1.400000000000000	17.300000000000001	29.000000000000000	42.899999999999999	0.000000000000000	4355.75192621	77	0	0.0000	22	29	11	14	14	18	0
146	7395	11067	410830405000136	URBANO			41083040500		410830405	FOZ DO IGUA?U	4108304	FOZ DO IGUA?U	FOZ DO IGUA?U	OESTE PARANAENSE	136.000000000000000	11067	15.800000000000001	34.200000000000003	39.100000000000001	6.500000000000000	1.600000000000000	2.700000000000000	19.000000000000000	26.199999999999999	41.100000000000001	0.000000000000000	4306.34180507	71	0	0.0000	12	17	9	20	13	28	0
147	7396	11068	410830405000137	URBANO			41083040500		410830405	FOZ DO IGUA?U	4108304	FOZ DO IGUA?U	FOZ DO IGUA?U	OESTE PARANAENSE	137.000000000000000	11068	40.299999999999997	41.700000000000003	9.699999999999999	2.800000000000000	1.400000000000000	4.200000000000000	17.399999999999999	26.100000000000001	33.000000000000000	16.699999999999999	3697.20783787	22	0	0.0000	5	23	0	3	0	14	0
148	7397	11069	410830405000138	URBANO			41083040500		410830405	FOZ DO IGUA?U	4108304	FOZ DO IGUA?U	FOZ DO IGUA?U	OESTE PARANAENSE	138.000000000000000	11069	28.600000000000001	36.600000000000001	30.000000000000000	0.300000000000000	0.300000000000000	4.500000000000000	23.199999999999999	25.300000000000001	32.899999999999999	0.700000000000000	4509.95275816	64	0	0.0000	13	20	16	6	25	9	0
149	7398	11070	410830405000139	URBANO			41083040500		410830405	FOZ DO IGUA?U	4108304	FOZ DO IGUA?U	FOZ DO IGUA?U	OESTE PARANAENSE	139.000000000000000	11070	21.600000000000001	45.000000000000000	29.899999999999999	2.900000000000000	0.400000000000000	0.400000000000000	21.300000000000001	26.100000000000001	33.500000000000000	1.100000000000000	4117.79908222	133	0	0.0000	36	27	16	13	12	10	0
150	7399	11071	410830405000140	URBANO			41083040500		410830405	FOZ DO IGUA?U	4108304	FOZ DO IGUA?U	FOZ DO IGUA?U	OESTE PARANAENSE	140.000000000000000	11071	26.199999999999999	37.799999999999997	31.800000000000001	1.900000000000000	0.400000000000000	1.900000000000000	22.300000000000001	26.600000000000001	37.299999999999997	0.000000000000000	4173.80178512	67	0	0.0000	7	10	12	10	18	15	0
151	7400	11072	410830405000141	URBANO			41083040500		410830405	FOZ DO IGUA?U	4108304	FOZ DO IGUA?U	FOZ DO IGUA?U	OESTE PARANAENSE	141.000000000000000	11072	40.200000000000003	33.700000000000003	17.199999999999999	0.000000000000000	0.000000000000000	8.900000000000000	20.699999999999999	23.100000000000001	39.299999999999997	0.000000000000000	3732.77382147	60	0	0.0000	5	8	12	7	20	12	0
152	7401	11073	410830405000142	URBANO			41083040500		410830405	FOZ DO IGUA?U	4108304	FOZ DO IGUA?U	FOZ DO IGUA?U	OESTE PARANAENSE	142.000000000000000	11073	52.200000000000003	26.100000000000001	13.000000000000000	0.000000000000000	0.000000000000000	8.699999999999999	22.100000000000001	25.699999999999999	32.899999999999999	5.800000000000000	3416.04316970	14	0	0.0000	3	21	5	1	36	7	0
153	7402	11074	410830405000143	URBANO			41083040500		410830405	FOZ DO IGUA?U	4108304	FOZ DO IGUA?U	FOZ DO IGUA?U	OESTE PARANAENSE	143.000000000000000	11074	27.100000000000001	41.799999999999997	22.000000000000000	1.500000000000000	0.000000000000000	7.700000000000000	18.899999999999999	23.899999999999999	37.299999999999997	3.700000000000000	3270.03992590	102	0	0.0000	19	19	13	7	13	7	0
154	7403	11075	410830405000144	URBANO			41083040500		410830405	FOZ DO IGUA?U	4108304	FOZ DO IGUA?U	FOZ DO IGUA?U	OESTE PARANAENSE	144.000000000000000	11075	58.299999999999997	26.199999999999999	12.600000000000000	0.000000000000000	0.000000000000000	2.900000000000000	21.100000000000001	23.000000000000000	34.000000000000000	9.699999999999999	3186.36708167	13	0	0.0000	3	23	2	2	15	15	0
155	7404	11076	410830405000145	URBANO			41083040500		410830405	FOZ DO IGUA?U	4108304	FOZ DO IGUA?U	FOZ DO IGUA?U	OESTE PARANAENSE	145.000000000000000	11076	22.500000000000000	33.000000000000000	37.899999999999999	2.200000000000000	0.500000000000000	3.800000000000000	13.900000000000000	28.100000000000001	41.600000000000001	0.000000000000000	2814.17832582	92	0	0.0000	18	20	15	7	16	8	0
156	7405	11077	410830405000146	URBANO			41083040500		410830405	FOZ DO IGUA?U	4108304	FOZ DO IGUA?U	FOZ DO IGUA?U	OESTE PARANAENSE	146.000000000000000	11077	21.600000000000001	32.899999999999999	36.899999999999999	4.600000000000000	1.400000000000000	2.600000000000000	18.800000000000001	24.000000000000000	43.500000000000000	4.300000000000000	2323.98385284	98	0	0.0000	20	20	11	14	11	14	0
157	7406	11078	410830405000147	URBANO			41083040500		410830405	FOZ DO IGUA?U	4108304	FOZ DO IGUA?U	FOZ DO IGUA?U	OESTE PARANAENSE	147.000000000000000	11078	48.200000000000003	36.700000000000003	10.600000000000000	0.000000000000000	0.000000000000000	4.900000000000000	20.899999999999999	22.899999999999999	34.899999999999999	5.700000000000000	2730.77014834	66	0	0.0000	13	20	9	10	14	15	0
158	7407	11079	410830405000148	URBANO			41083040500		410830405	FOZ DO IGUA?U	4108304	FOZ DO IGUA?U	FOZ DO IGUA?U	OESTE PARANAENSE	148.000000000000000	11079	26.699999999999999	41.000000000000000	28.600000000000001	1.100000000000000	0.400000000000000	2.200000000000000	20.600000000000001	26.100000000000001	36.100000000000001	0.000000000000000	2948.82885912	130	0	0.0000	24	18	16	14	12	11	0
159	7408	11080	410830405000149	URBANO			41083040500		410830405	FOZ DO IGUA?U	4108304	FOZ DO IGUA?U	FOZ DO IGUA?U	OESTE PARANAENSE	149.000000000000000	11080	24.699999999999999	38.399999999999999	33.500000000000000	1.500000000000000	0.400000000000000	1.500000000000000	17.699999999999999	25.699999999999999	38.899999999999999	0.000000000000000	2700.00562696	71	0	0.0000	13	18	10	6	14	8	0
160	7409	11081	410830405000150	URBANO			41083040500		410830405	FOZ DO IGUA?U	4108304	FOZ DO IGUA?U	FOZ DO IGUA?U	OESTE PARANAENSE	150.000000000000000	11081	16.100000000000001	33.700000000000003	37.899999999999999	4.600000000000000	1.900000000000000	6.100000000000000	16.100000000000001	30.500000000000000	39.500000000000000	0.000000000000000	1793.55548432	96	0	0.0000	18	19	14	13	15	14	0
161	7410	11082	410830405000151	URBANO			41083040500		410830405	FOZ DO IGUA?U	4108304	FOZ DO IGUA?U	FOZ DO IGUA?U	OESTE PARANAENSE	151.000000000000000	11082	31.600000000000001	26.600000000000001	30.399999999999999	3.800000000000000	2.500000000000000	5.100000000000000	19.399999999999999	25.899999999999999	38.100000000000001	0.000000000000000	922.45024793	52	0	0.0000	5	10	5	9	10	17	0
162	7411	11083	410830405000152	URBANO			41083040500		410830405	FOZ DO IGUA?U	4108304	FOZ DO IGUA?U	FOZ DO IGUA?U	OESTE PARANAENSE	152.000000000000000	11083	38.100000000000001	36.100000000000001	13.400000000000000	1.000000000000000	0.000000000000000	11.300000000000001	10.600000000000000	45.200000000000003	34.000000000000000	0.000000000000000	1280.44631628	30	0	0.0000	5	17	4	7	13	23	0
163	7412	11084	410830405000153	URBANO			41083040500		410830405	FOZ DO IGUA?U	4108304	FOZ DO IGUA?U	FOZ DO IGUA?U	OESTE PARANAENSE	153.000000000000000	11084	25.199999999999999	38.700000000000003	33.200000000000003	0.600000000000000	1.000000000000000	1.300000000000000	21.399999999999999	28.899999999999999	30.100000000000001	0.000000000000000	2443.38679470	125	1	8.0000	21	17	29	19	23	15	0
164	7413	11085	410830405000154	URBANO			41083040500		410830405	FOZ DO IGUA?U	4108304	FOZ DO IGUA?U	FOZ DO IGUA?U	OESTE PARANAENSE	154.000000000000000	11085	26.500000000000000	42.700000000000003	29.600000000000001	0.000000000000000	0.800000000000000	0.800000000000000	15.300000000000001	26.699999999999999	43.000000000000000	0.000000000000000	3215.23617748	82	0	0.0000	17	21	16	12	20	15	0
165	7414	11086	410830405000155	URBANO			41083040500		410830405	FOZ DO IGUA?U	4108304	FOZ DO IGUA?U	FOZ DO IGUA?U	OESTE PARANAENSE	155.000000000000000	11086	35.200000000000003	36.600000000000001	23.600000000000001	1.400000000000000	0.500000000000000	3.200000000000000	20.600000000000001	27.699999999999999	32.799999999999997	0.000000000000000	3377.22680307	102	0	0.0000	15	15	21	9	21	9	0
166	7415	11087	410830405000156	URBANO			41083040500		410830405	FOZ DO IGUA?U	4108304	FOZ DO IGUA?U	FOZ DO IGUA?U	OESTE PARANAENSE	156.000000000000000	11087	16.300000000000001	39.200000000000003	31.699999999999999	2.100000000000000	0.000000000000000	11.300000000000001	20.899999999999999	26.100000000000001	39.600000000000001	0.000000000000000	3442.13459857	67	0	0.0000	14	21	16	6	24	9	0
167	7416	11088	410830405000157	URBANO			41083040500		410830405	FOZ DO IGUA?U	4108304	FOZ DO IGUA?U	FOZ DO IGUA?U	OESTE PARANAENSE	157.000000000000000	11088	31.600000000000001	36.799999999999997	16.199999999999999	0.700000000000000	0.000000000000000	15.100000000000000	18.000000000000000	27.600000000000001	38.899999999999999	0.000000000000000	3516.08878052	98	1	10.2041	15	15	20	6	20	6	0
168	7417	11089	410830405000158	URBANO			41083040500		410830405	FOZ DO IGUA?U	4108304	FOZ DO IGUA?U	FOZ DO IGUA?U	OESTE PARANAENSE	158.000000000000000	11089	28.100000000000001	33.899999999999999	36.399999999999999	1.200000000000000	0.000000000000000	1.200000000000000	20.500000000000000	28.000000000000000	36.399999999999999	0.000000000000000	3587.10408005	121	0	0.0000	14	12	14	8	12	7	0
169	7418	11090	410830405000159	URBANO			41083040500		410830405	FOZ DO IGUA?U	4108304	FOZ DO IGUA?U	FOZ DO IGUA?U	OESTE PARANAENSE	159.000000000000000	11090	25.899999999999999	33.200000000000003	36.000000000000000	1.200000000000000	1.200000000000000	2.400000000000000	20.300000000000001	25.800000000000001	39.100000000000001	0.000000000000000	3668.74939714	71	0	0.0000	12	17	22	8	31	11	0
170	7419	11091	410830405000160	URBANO			41083040500		410830405	FOZ DO IGUA?U	4108304	FOZ DO IGUA?U	FOZ DO IGUA?U	OESTE PARANAENSE	160.000000000000000	11091	23.300000000000001	40.000000000000000	33.299999999999997	1.700000000000000	0.600000000000000	1.100000000000000	19.600000000000001	26.300000000000001	36.700000000000003	0.000000000000000	3879.94659526	80	0	0.0000	25	31	17	13	21	16	0
171	7420	11092	410830405000161	URBANO			41083040500		410830405	FOZ DO IGUA?U	4108304	FOZ DO IGUA?U	FOZ DO IGUA?U	OESTE PARANAENSE	161.000000000000000	11092	25.600000000000001	35.299999999999997	30.199999999999999	0.900000000000000	0.500000000000000	7.400000000000000	15.400000000000000	30.000000000000000	41.399999999999999	0.000000000000000	3979.22324706	57	0	0.0000	15	26	15	9	26	16	0
172	7421	11093	410830405000162	URBANO			41083040500		410830405	FOZ DO IGUA?U	4108304	FOZ DO IGUA?U	FOZ DO IGUA?U	OESTE PARANAENSE	162.000000000000000	11093	24.500000000000000	47.500000000000000	24.000000000000000	2.000000000000000	0.500000000000000	1.500000000000000	19.399999999999999	25.399999999999999	40.000000000000000	0.000000000000000	4214.91325714	47	0	0.0000	10	21	9	6	19	13	0
173	7422	11094	410830405000163	URBANO			41083040500		410830405	FOZ DO IGUA?U	4108304	FOZ DO IGUA?U	FOZ DO IGUA?U	OESTE PARANAENSE	163.000000000000000	11094	29.399999999999999	43.100000000000001	23.800000000000001	1.100000000000000	1.100000000000000	1.500000000000000	20.100000000000001	25.300000000000001	35.799999999999997	0.000000000000000	4566.10213829	94	0	0.0000	15	16	16	10	17	11	0
174	7423	11095	410830405000164	URBANO			41083040500		410830405	FOZ DO IGUA?U	4108304	FOZ DO IGUA?U	FOZ DO IGUA?U	OESTE PARANAENSE	164.000000000000000	11095	25.500000000000000	42.299999999999997	29.500000000000000	2.300000000000000	0.500000000000000	0.000000000000000	19.699999999999999	27.600000000000001	39.600000000000001	0.000000000000000	4182.93900778	142	0	0.0000	22	15	24	13	17	9	0
175	7424	11096	410830405000165	URBANO			41083040500		410830405	FOZ DO IGUA?U	4108304	FOZ DO IGUA?U	FOZ DO IGUA?U	OESTE PARANAENSE	165.000000000000000	11096	25.699999999999999	45.000000000000000	28.699999999999999	0.500000000000000	0.000000000000000	0.500000000000000	16.600000000000001	30.699999999999999	39.200000000000003	0.000000000000000	4470.92171222	54	0	0.0000	11	20	7	7	13	13	0
176	7425	11097	410830405000166	URBANO			41083040500		410830405	FOZ DO IGUA?U	4108304	FOZ DO IGUA?U	FOZ DO IGUA?U	OESTE PARANAENSE	166.000000000000000	11097	25.500000000000000	47.200000000000003	26.399999999999999	0.400000000000000	0.400000000000000	0.000000000000000	16.199999999999999	27.899999999999999	39.899999999999999	0.000000000000000	4344.37885999	85	1	11.7647	23	27	17	11	20	13	0
177	7426	11098	410830405000167	URBANO			41083040500		410830405	FOZ DO IGUA?U	4108304	FOZ DO IGUA?U	FOZ DO IGUA?U	OESTE PARANAENSE	167.000000000000000	11098	15.400000000000000	40.100000000000001	39.799999999999997	2.800000000000000	0.900000000000000	0.900000000000000	15.000000000000000	22.800000000000001	47.200000000000003	0.000000000000000	4948.66055184	70	0	0.0000	13	19	8	12	11	17	0
178	7427	11099	410830405000168	URBANO			41083040500		410830405	FOZ DO IGUA?U	4108304	FOZ DO IGUA?U	FOZ DO IGUA?U	OESTE PARANAENSE	168.000000000000000	11099	18.100000000000001	30.300000000000001	42.399999999999999	5.900000000000000	2.000000000000000	1.300000000000000	22.000000000000000	28.600000000000001	34.200000000000003	0.000000000000000	5899.89988948	113	0	0.0000	17	15	13	16	12	14	0
179	7428	11100	410830405000169	URBANO			41083040500		410830405	FOZ DO IGUA?U	4108304	FOZ DO IGUA?U	FOZ DO IGUA?U	OESTE PARANAENSE	169.000000000000000	11100	14.300000000000001	25.000000000000000	40.000000000000000	5.700000000000000	2.900000000000000	12.100000000000000	20.199999999999999	25.000000000000000	46.799999999999997	0.000000000000000	6725.00362713	24	0	0.0000	4	17	3	4	13	17	0
180	7429	11101	410830405000170	URBANO			41083040500		410830405	FOZ DO IGUA?U	4108304	FOZ DO IGUA?U	FOZ DO IGUA?U	OESTE PARANAENSE	170.000000000000000	11101	20.000000000000000	33.100000000000001	42.600000000000001	1.600000000000000	0.300000000000000	3.300000000000000	21.000000000000000	25.199999999999999	40.500000000000000	0.000000000000000	5227.83396254	124	0	0.0000	17	14	19	11	15	9	0
181	7430	11102	410830405000171	URBANO			41083040500		410830405	FOZ DO IGUA?U	4108304	FOZ DO IGUA?U	FOZ DO IGUA?U	OESTE PARANAENSE	171.000000000000000	11102	18.600000000000001	37.200000000000003	38.299999999999997	1.900000000000000	0.400000000000000	3.700000000000000	15.900000000000000	28.300000000000001	42.299999999999997	0.000000000000000	5389.05781861	30	0	0.0000	4	13	2	4	7	13	0
182	7431	11103	410830405000172	URBANO			41083040500		410830405	FOZ DO IGUA?U	4108304	FOZ DO IGUA?U	FOZ DO IGUA?U	OESTE PARANAENSE	172.000000000000000	11103	20.100000000000001	37.200000000000003	38.299999999999997	2.600000000000000	0.000000000000000	1.800000000000000	19.100000000000001	24.800000000000001	43.899999999999999	0.000000000000000	4888.98499878	63	0	0.0000	10	16	8	8	13	13	0
183	7432	11104	410830405000173	URBANO			41083040500		410830405	FOZ DO IGUA?U	4108304	FOZ DO IGUA?U	FOZ DO IGUA?U	OESTE PARANAENSE	173.000000000000000	11104	19.600000000000001	40.000000000000000	31.199999999999999	1.200000000000000	0.400000000000000	7.600000000000000	15.400000000000000	27.199999999999999	42.700000000000003	0.000000000000000	5086.95735833	37	0	0.0000	22	59	18	15	49	41	0
184	7433	11105	410830405000174	URBANO			41083040500		410830405	FOZ DO IGUA?U	4108304	FOZ DO IGUA?U	FOZ DO IGUA?U	OESTE PARANAENSE	174.000000000000000	11105	30.399999999999999	33.600000000000001	31.199999999999999	2.800000000000000	0.400000000000000	1.600000000000000	20.300000000000001	24.199999999999999	41.799999999999997	0.000000000000000	4610.25625743	64	0	0.0000	10	16	12	2	19	3	0
185	7434	11106	410830405000175	URBANO			41083040500		410830405	FOZ DO IGUA?U	4108304	FOZ DO IGUA?U	FOZ DO IGUA?U	OESTE PARANAENSE	175.000000000000000	11106	22.399999999999999	37.399999999999999	34.399999999999999	1.700000000000000	1.000000000000000	3.100000000000000	16.199999999999999	25.399999999999999	42.000000000000000	0.000000000000000	4780.31106650	74	0	0.0000	21	28	13	9	18	12	0
186	7435	11107	410830405000176	URBANO			41083040500		410830405	FOZ DO IGUA?U	4108304	FOZ DO IGUA?U	FOZ DO IGUA?U	OESTE PARANAENSE	176.000000000000000	11107	18.100000000000001	34.000000000000000	42.200000000000003	2.800000000000000	1.100000000000000	2.500000000000000	17.899999999999999	24.300000000000001	43.700000000000003	0.000000000000000	5650.73037713	85	0	0.0000	23	27	13	13	15	15	0
187	7436	11108	410830405000177	URBANO			41083040500		410830405	FOZ DO IGUA?U	4108304	FOZ DO IGUA?U	FOZ DO IGUA?U	OESTE PARANAENSE	177.000000000000000	11108	19.100000000000001	35.200000000000003	43.000000000000000	2.200000000000000	0.900000000000000	0.000000000000000	18.199999999999999	25.300000000000001	41.399999999999999	0.000000000000000	5493.76791463	65	0	0.0000	10	15	13	12	20	18	0
188	7437	11109	410830405000178	URBANO			41083040500		410830405	FOZ DO IGUA?U	4108304	FOZ DO IGUA?U	FOZ DO IGUA?U	OESTE PARANAENSE	178.000000000000000	11109	27.300000000000001	35.799999999999997	31.800000000000001	1.700000000000000	0.300000000000000	3.100000000000000	20.100000000000001	25.300000000000001	36.700000000000003	0.000000000000000	5049.23921409	271	0	0.0000	52	19	48	39	18	14	0
189	7438	11110	410830405000179	URBANO			41083040500		410830405	FOZ DO IGUA?U	4108304	FOZ DO IGUA?U	FOZ DO IGUA?U	OESTE PARANAENSE	179.000000000000000	11110	15.400000000000000	33.600000000000001	39.899999999999999	9.100000000000000	2.000000000000000	0.000000000000000	19.100000000000001	25.500000000000000	38.600000000000001	0.000000000000000	5305.26126710	27	0	0.0000	1	4	0	12	0	44	0
190	7439	11111	410830405000180	URBANO			41083040500		410830405	FOZ DO IGUA?U	4108304	FOZ DO IGUA?U	FOZ DO IGUA?U	OESTE PARANAENSE	180.000000000000000	11111	5.500000000000000	22.399999999999999	51.200000000000003	13.199999999999999	5.200000000000000	2.500000000000000	16.100000000000001	23.899999999999999	47.000000000000000	8.300000000000001	4880.02383882	44	0	0.0000	2	5	2	3	5	7	0
191	7440	11112	410830405000181	URBANO			41083040500		410830405	FOZ DO IGUA?U	4108304	FOZ DO IGUA?U	FOZ DO IGUA?U	OESTE PARANAENSE	181.000000000000000	11112	8.500000000000000	20.500000000000000	47.600000000000001	9.400000000000000	11.100000000000000	3.300000000000000	15.100000000000000	23.500000000000000	48.799999999999997	0.000000000000000	5488.07764337	20	0	0.0000	2	10	0	2	0	10	0
192	7441	11113	410830405000182	URBANO			41083040500		410830405	FOZ DO IGUA?U	4108304	FOZ DO IGUA?U	FOZ DO IGUA?U	OESTE PARANAENSE	182.000000000000000	11113	10.300000000000001	31.399999999999999	50.700000000000003	3.100000000000000	2.700000000000000	1.800000000000000	15.900000000000000	28.100000000000001	46.700000000000003	0.000000000000000	6146.84479706	38	0	0.0000	7	18	1	7	3	18	0
193	7442	11114	410830405000183	URBANO			41083040500		410830405	FOZ DO IGUA?U	4108304	FOZ DO IGUA?U	FOZ DO IGUA?U	OESTE PARANAENSE	183.000000000000000	11114	9.500000000000000	24.899999999999999	52.799999999999997	7.400000000000000	2.100000000000000	3.300000000000000	15.699999999999999	30.300000000000001	40.000000000000000	0.000000000000000	6281.61879083	132	0	0.0000	20	15	12	20	9	15	0
194	7443	11115	410830405000184	URBANO			41083040500		410830405	FOZ DO IGUA?U	4108304	FOZ DO IGUA?U	FOZ DO IGUA?U	OESTE PARANAENSE	184.000000000000000	11115	6.600000000000000	32.200000000000003	55.299999999999997	3.900000000000000	2.000000000000000	0.000000000000000	18.500000000000000	29.399999999999999	37.700000000000003	0.000000000000000	6565.86588778	45	0	0.0000	7	16	4	9	9	20	0
195	7444	11116	410830405000185	URBANO			41083040500		410830405	FOZ DO IGUA?U	4108304	FOZ DO IGUA?U	FOZ DO IGUA?U	OESTE PARANAENSE	185.000000000000000	11116	22.300000000000001	39.299999999999997	26.500000000000000	2.400000000000000	0.900000000000000	8.500000000000000	20.100000000000001	29.100000000000001	30.500000000000000	0.000000000000000	6775.98535719	78	0	0.0000	14	18	10	14	13	18	0
196	7445	11117	410830405000186	URBANO			41083040500		410830405	FOZ DO IGUA?U	4108304	FOZ DO IGUA?U	FOZ DO IGUA?U	OESTE PARANAENSE	186.000000000000000	11117	30.600000000000001	42.899999999999999	22.100000000000001	0.900000000000000	0.000000000000000	3.500000000000000	20.699999999999999	24.600000000000001	38.899999999999999	0.000000000000000	6948.98214095	117	0	0.0000	18	15	23	15	20	13	0
197	7446	11118	410830405000187	URBANO			41083040500		410830405	FOZ DO IGUA?U	4108304	FOZ DO IGUA?U	FOZ DO IGUA?U	OESTE PARANAENSE	187.000000000000000	11118	5.500000000000000	16.600000000000001	51.000000000000000	16.199999999999999	9.100000000000000	1.600000000000000	14.600000000000000	26.100000000000001	50.600000000000001	0.000000000000000	5339.15794746	55	0	0.0000	15	27	10	24	18	44	0
198	7447	11119	410830405000188	URBANO			41083040500		410830405	FOZ DO IGUA?U	4108304	FOZ DO IGUA?U	FOZ DO IGUA?U	OESTE PARANAENSE	188.000000000000000	11119	6.700000000000000	22.100000000000001	47.500000000000000	15.000000000000000	8.800000000000001	0.000000000000000	15.699999999999999	22.399999999999999	53.000000000000000	0.000000000000000	5752.49786616	61	0	0.0000	16	26	3	15	5	25	0
199	7448	11120	410830405000189	URBANO			41083040500		410830405	FOZ DO IGUA?U	4108304	FOZ DO IGUA?U	FOZ DO IGUA?U	OESTE PARANAENSE	189.000000000000000	11120	22.500000000000000	43.600000000000001	28.399999999999999	3.000000000000000	0.800000000000000	2.100000000000000	16.899999999999999	27.699999999999999	40.600000000000001	0.000000000000000	6759.54676531	74	0	0.0000	13	18	9	10	12	14	0
200	7449	11121	410830405000190	URBANO			41083040500		410830405	FOZ DO IGUA?U	4108304	FOZ DO IGUA?U	FOZ DO IGUA?U	OESTE PARANAENSE	190.000000000000000	11121	31.100000000000001	39.899999999999999	24.399999999999999	2.100000000000000	0.500000000000000	2.100000000000000	22.399999999999999	22.399999999999999	41.799999999999997	8.800000000000001	7160.75356037	60	0	0.0000	10	17	7	5	12	8	0
201	7450	11122	410830405000191	URBANO			41083040500		410830405	FOZ DO IGUA?U	4108304	FOZ DO IGUA?U	FOZ DO IGUA?U	OESTE PARANAENSE	191.000000000000000	11122	19.300000000000001	36.200000000000003	39.500000000000000	2.100000000000000	0.400000000000000	2.500000000000000	21.399999999999999	25.899999999999999	38.700000000000003	10.300000000000001	7209.51248712	91	0	0.0000	16	18	17	12	19	13	0
202	7451	11123	410830405000192	URBANO			41083040500		410830405	FOZ DO IGUA?U	4108304	FOZ DO IGUA?U	FOZ DO IGUA?U	OESTE PARANAENSE	192.000000000000000	11123	23.199999999999999	38.399999999999999	35.799999999999997	2.100000000000000	0.000000000000000	1.100000000000000	18.800000000000001	23.699999999999999	44.399999999999999	0.000000000000000	6741.36909463	83	0	0.0000	15	18	15	14	18	17	0
203	7452	11124	410830405000193	URBANO			41083040500		410830405	FOZ DO IGUA?U	4108304	FOZ DO IGUA?U	FOZ DO IGUA?U	OESTE PARANAENSE	193.000000000000000	11124	12.800000000000001	40.200000000000003	43.600000000000001	3.400000000000000	1.100000000000000	0.000000000000000	15.199999999999999	24.899999999999999	46.200000000000003	0.000000000000000	6270.61579520	51	0	0.0000	10	20	8	9	16	18	0
204	7453	11125	410830405000194	URBANO			41083040500		410830405	FOZ DO IGUA?U	4108304	FOZ DO IGUA?U	FOZ DO IGUA?U	OESTE PARANAENSE	194.000000000000000	11125	5.900000000000000	24.300000000000001	47.100000000000001	12.900000000000000	8.199999999999999	1.600000000000000	20.600000000000001	23.100000000000001	42.200000000000003	0.000000000000000	6429.80575119	67	0	0.0000	6	9	3	9	4	13	0
205	7454	11126	410830405000195	URBANO			41083040500		410830405	FOZ DO IGUA?U	4108304	FOZ DO IGUA?U	FOZ DO IGUA?U	OESTE PARANAENSE	195.000000000000000	11126	5.100000000000000	17.500000000000000	50.799999999999997	16.100000000000001	9.300000000000001	1.700000000000000	16.300000000000001	30.800000000000001	38.500000000000000	0.000000000000000	7224.16790928	87	0	0.0000	8	9	4	20	5	23	0
206	7455	11127	410830405000196	URBANO			41083040500		410830405	FOZ DO IGUA?U	4108304	FOZ DO IGUA?U	FOZ DO IGUA?U	OESTE PARANAENSE	196.000000000000000	11127	1.900000000000000	20.800000000000001	54.399999999999999	13.900000000000000	7.300000000000000	1.500000000000000	13.199999999999999	24.800000000000001	53.700000000000003	0.000000000000000	6611.67917533	48	0	0.0000	18	38	12	11	25	23	0
207	7456	11128	410830405000197	URBANO			41083040500		410830405	FOZ DO IGUA?U	4108304	FOZ DO IGUA?U	FOZ DO IGUA?U	OESTE PARANAENSE	197.000000000000000	11128	10.600000000000000	23.300000000000001	53.000000000000000	7.100000000000000	5.300000000000000	0.700000000000000	13.300000000000001	27.600000000000001	47.899999999999999	0.000000000000000	7235.26938885	62	0	0.0000	10	16	1	9	2	15	0
208	7457	11129	410830405000198	URBANO			41083040500		410830405	FOZ DO IGUA?U	4108304	FOZ DO IGUA?U	FOZ DO IGUA?U	OESTE PARANAENSE	198.000000000000000	11129	11.600000000000000	25.899999999999999	49.399999999999999	9.100000000000000	2.100000000000000	1.800000000000000	16.699999999999999	25.699999999999999	45.799999999999997	0.000000000000000	7704.67367753	76	0	0.0000	15	20	8	13	11	17	0
209	7458	11130	410830405000199	URBANO			41083040500		410830405	FOZ DO IGUA?U	4108304	FOZ DO IGUA?U	FOZ DO IGUA?U	OESTE PARANAENSE	199.000000000000000	11130	17.399999999999999	24.300000000000001	41.600000000000001	5.200000000000000	6.200000000000000	5.200000000000000	15.100000000000000	29.000000000000000	41.600000000000001	6.200000000000000	7273.90355006	56	0	0.0000	9	16	6	7	11	13	0
210	7459	11131	410830405000200	URBANO			41083040500		410830405	FOZ DO IGUA?U	4108304	FOZ DO IGUA?U	FOZ DO IGUA?U	OESTE PARANAENSE	200.000000000000000	11131	41.200000000000003	41.799999999999997	14.100000000000000	2.400000000000000	0.000000000000000	0.600000000000000	25.199999999999999	22.899999999999999	29.000000000000000	0.000000000000000	7657.25686584	47	0	0.0000	10	21	11	10	23	21	0
211	7460	11132	410830405000201	URBANO			41083040500		410830405	FOZ DO IGUA?U	4108304	FOZ DO IGUA?U	FOZ DO IGUA?U	OESTE PARANAENSE	201.000000000000000	11132	14.600000000000000	24.399999999999999	30.800000000000001	6.800000000000000	3.400000000000000	20.000000000000000	15.699999999999999	25.899999999999999	48.600000000000001	0.000000000000000	8122.03431857	68	0	0.0000	14	21	14	14	21	21	0
212	7461	11133	410830405000202	URBANO			41083040500		410830405	FOZ DO IGUA?U	4108304	FOZ DO IGUA?U	FOZ DO IGUA?U	OESTE PARANAENSE	202.000000000000000	11133	11.400000000000000	28.899999999999999	41.200000000000003	15.800000000000001	2.600000000000000	0.000000000000000	13.600000000000000	29.600000000000001	49.100000000000001	0.000000000000000	8459.89626947	19	0	0.0000	3	16	3	4	16	21	0
213	7462	11134	410830405000203	URBANO			41083040500		410830405	FOZ DO IGUA?U	4108304	FOZ DO IGUA?U	FOZ DO IGUA?U	OESTE PARANAENSE	203.000000000000000	11134	10.300000000000001	28.399999999999999	36.500000000000000	14.500000000000000	7.800000000000000	2.500000000000000	14.199999999999999	27.600000000000001	45.000000000000000	0.000000000000000	8071.04414910	69	0	0.0000	15	22	8	12	12	17	0
214	7463	11135	410830405000204	URBANO			41083040500		410830405	FOZ DO IGUA?U	4108304	FOZ DO IGUA?U	FOZ DO IGUA?U	OESTE PARANAENSE	204.000000000000000	11135	4.100000000000000	20.300000000000001	47.200000000000003	14.699999999999999	11.199999999999999	2.500000000000000	14.600000000000000	28.699999999999999	43.299999999999997	0.000000000000000	8166.94471130	35	0	0.0000	4	11	3	6	9	17	0
215	7464	11136	410830405000205	URBANO			41083040500		410830405	FOZ DO IGUA?U	4108304	FOZ DO IGUA?U	FOZ DO IGUA?U	OESTE PARANAENSE	205.000000000000000	11136	9.500000000000000	15.400000000000000	47.299999999999997	11.900000000000000	15.400000000000000	0.500000000000000	14.400000000000000	26.199999999999999	50.500000000000000	0.000000000000000	8649.41020455	32	0	0.0000	5	16	1	9	3	28	0
216	7465	11137	410830405000206	URBANO			41083040500		410830405	FOZ DO IGUA?U	4108304	FOZ DO IGUA?U	FOZ DO IGUA?U	OESTE PARANAENSE	206.000000000000000	11137	6.400000000000000	20.199999999999999	58.399999999999999	6.400000000000000	5.800000000000000	2.900000000000000	17.199999999999999	24.300000000000001	49.399999999999999	0.000000000000000	8663.97758643	40	0	0.0000	10	25	4	6	10	15	0
217	7466	11138	410830405000207	URBANO			41083040500		410830405	FOZ DO IGUA?U	4108304	FOZ DO IGUA?U	FOZ DO IGUA?U	OESTE PARANAENSE	207.000000000000000	11138	14.100000000000000	27.699999999999999	37.500000000000000	11.300000000000001	7.800000000000000	1.600000000000000	19.300000000000001	26.699999999999999	39.700000000000003	0.800000000000000	9317.71016277	67	0	0.0000	12	18	5	12	7	18	0
218	7467	11139	410830405000208	URBANO			41083040500		410830405	FOZ DO IGUA?U	4108304	FOZ DO IGUA?U	FOZ DO IGUA?U	OESTE PARANAENSE	208.000000000000000	11139	14.199999999999999	24.199999999999999	47.899999999999999	7.500000000000000	5.400000000000000	0.800000000000000	18.899999999999999	26.100000000000001	39.299999999999997	16.300000000000001	8924.13620423	92	0	0.0000	13	14	7	15	8	16	0
219	7468	11140	410830405000209	URBANO			41083040500		410830405	FOZ DO IGUA?U	4108304	FOZ DO IGUA?U	FOZ DO IGUA?U	OESTE PARANAENSE	209.000000000000000	11140	8.400000000000000	27.600000000000001	46.100000000000001	11.400000000000000	3.900000000000000	2.600000000000000	16.199999999999999	25.300000000000001	46.600000000000001	0.000000000000000	9337.16486732	78	0	0.0000	8	10	8	16	10	21	0
220	7469	11141	410830405000210	URBANO			41083040500		410830405	FOZ DO IGUA?U	4108304	FOZ DO IGUA?U	FOZ DO IGUA?U	OESTE PARANAENSE	210.000000000000000	11141	10.800000000000001	29.199999999999999	46.700000000000003	7.900000000000000	5.000000000000000	0.400000000000000	15.600000000000000	26.100000000000001	46.799999999999997	0.000000000000000	9562.25217110	85	0	0.0000	10	12	12	10	14	12	0
221	7470	11142	410830405000211	URBANO			41083040500		410830405	FOZ DO IGUA?U	4108304	FOZ DO IGUA?U	FOZ DO IGUA?U	OESTE PARANAENSE	211.000000000000000	11142	1.700000000000000	14.900000000000000	46.600000000000001	18.500000000000000	17.699999999999999	0.600000000000000	13.600000000000000	26.899999999999999	46.600000000000001	0.000000000000000	8082.19589377	67	0	0.0000	9	13	3	10	4	15	0
222	7471	11143	410830405000212	URBANO			41083040500		410830405	FOZ DO IGUA?U	4108304	FOZ DO IGUA?U	FOZ DO IGUA?U	OESTE PARANAENSE	212.000000000000000	11143	18.699999999999999	38.600000000000001	34.899999999999999	5.400000000000000	1.800000000000000	0.600000000000000	18.600000000000001	25.600000000000001	41.399999999999999	0.000000000000000	9113.90890056	42	0	0.0000	7	17	4	6	10	14	0
223	7472	11144	410830405000213	URBANO			41083040500		410830405	FOZ DO IGUA?U	4108304	FOZ DO IGUA?U	FOZ DO IGUA?U	OESTE PARANAENSE	213.000000000000000	11144	19.600000000000001	37.299999999999997	35.100000000000001	4.700000000000000	3.100000000000000	0.300000000000000	17.899999999999999	27.699999999999999	37.500000000000000	0.000000000000000	9849.08818608	134	0	0.0000	26	19	15	15	11	11	0
224	7473	11145	410830405000214	URBANO			41083040500		410830405	FOZ DO IGUA?U	4108304	FOZ DO IGUA?U	FOZ DO IGUA?U	OESTE PARANAENSE	214.000000000000000	11145	13.800000000000001	38.200000000000003	42.100000000000001	3.200000000000000	1.500000000000000	1.800000000000000	15.699999999999999	23.699999999999999	45.299999999999997	0.000000000000000	10207.78341240	103	0	0.0000	16	16	23	11	22	11	0
225	7474	11146	410830405000215	URBANO			41083040500		410830405	FOZ DO IGUA?U	4108304	FOZ DO IGUA?U	FOZ DO IGUA?U	OESTE PARANAENSE	215.000000000000000	11146	26.399999999999999	30.300000000000001	37.000000000000000	3.100000000000000	0.400000000000000	4.700000000000000	18.899999999999999	25.300000000000001	37.899999999999999	0.000000000000000	10477.44407170	189	0	0.0000	23	12	21	26	11	14	0
226	7475	11147	410830405000216	URBANO			41083040500		410830405	FOZ DO IGUA?U	4108304	FOZ DO IGUA?U	FOZ DO IGUA?U	OESTE PARANAENSE	216.000000000000000	11147	28.399999999999999	44.200000000000003	23.699999999999999	1.600000000000000	0.000000000000000	2.100000000000000	22.500000000000000	26.000000000000000	36.100000000000001	0.000000000000000	10406.84228530	51	0	0.0000	13	25	13	4	25	8	0
227	7476	11148	410830405000217	URBANO			41083040500		410830405	FOZ DO IGUA?U	4108304	FOZ DO IGUA?U	FOZ DO IGUA?U	OESTE PARANAENSE	217.000000000000000	11148	43.200000000000003	31.800000000000001	5.500000000000000	0.400000000000000	0.000000000000000	19.100000000000001	22.199999999999999	23.199999999999999	33.000000000000000	14.000000000000000	10663.77835560	71	0	0.0000	19	27	18	4	25	6	0
228	7477	11149	410830405000218	URBANO			41083040500		410830405	FOZ DO IGUA?U	4108304	FOZ DO IGUA?U	FOZ DO IGUA?U	OESTE PARANAENSE	218.000000000000000	11149	44.299999999999997	32.899999999999999	12.900000000000000	0.000000000000000	0.500000000000000	9.500000000000000	20.199999999999999	24.699999999999999	35.700000000000003	1.900000000000000	10607.71194700	41	0	0.0000	8	20	7	7	17	17	0
229	7478	11150	410830405000219	URBANO			41083040500		410830405	FOZ DO IGUA?U	4108304	FOZ DO IGUA?U	FOZ DO IGUA?U	OESTE PARANAENSE	219.000000000000000	11150	22.199999999999999	39.700000000000003	33.299999999999997	1.300000000000000	0.700000000000000	3.000000000000000	21.100000000000001	28.399999999999999	38.399999999999999	0.000000000000000	10605.73514220	77	0	0.0000	9	12	9	6	12	8	0
230	7479	11151	410830405000220	URBANO			41083040500		410830405	FOZ DO IGUA?U	4108304	FOZ DO IGUA?U	FOZ DO IGUA?U	OESTE PARANAENSE	220.000000000000000	11151	35.799999999999997	41.500000000000000	20.800000000000001	0.000000000000000	0.000000000000000	1.900000000000000	17.899999999999999	20.199999999999999	39.299999999999997	0.000000000000000	10822.27916560	13	0	0.0000	4	31	2	3	15	23	0
231	7480	11152	410830405000221	URBANO			41083040500		410830405	FOZ DO IGUA?U	4108304	FOZ DO IGUA?U	FOZ DO IGUA?U	OESTE PARANAENSE	221.000000000000000	11152	46.100000000000001	39.000000000000000	11.000000000000000	1.300000000000000	0.000000000000000	2.600000000000000	24.000000000000000	26.500000000000000	30.699999999999999	0.000000000000000	10678.42178540	77	0	0.0000	29	38	21	7	27	9	0
232	7481	11153	410830405000222	URBANO			41083040500		410830405	FOZ DO IGUA?U	4108304	FOZ DO IGUA?U	FOZ DO IGUA?U	OESTE PARANAENSE	222.000000000000000	11153	40.200000000000003	37.299999999999997	17.000000000000000	0.700000000000000	0.000000000000000	4.700000000000000	22.800000000000001	23.500000000000000	35.799999999999997	0.000000000000000	11485.84352480	153	0	0.0000	38	25	35	10	23	7	0
233	7482	11154	410830405000223	URBANO			41083040500		410830405	FOZ DO IGUA?U	4108304	FOZ DO IGUA?U	FOZ DO IGUA?U	OESTE PARANAENSE	223.000000000000000	11154	23.699999999999999	43.799999999999997	23.100000000000001	0.600000000000000	0.000000000000000	8.800000000000001	17.000000000000000	27.399999999999999	35.100000000000001	0.000000000000000	12296.61477510	138	0	0.0000	15	11	21	11	15	8	0
234	7483	11155	410830405000224	URBANO			41083040500		410830405	FOZ DO IGUA?U	4108304	FOZ DO IGUA?U	FOZ DO IGUA?U	OESTE PARANAENSE	224.000000000000000	11155	32.000000000000000	35.399999999999999	29.600000000000001	1.500000000000000	0.000000000000000	1.500000000000000	16.300000000000001	27.500000000000000	37.500000000000000	0.000000000000000	11089.12485260	64	0	0.0000	17	27	12	7	19	11	0
235	7484	11156	410830405000225	URBANO			41083040500		410830405	FOZ DO IGUA?U	4108304	FOZ DO IGUA?U	FOZ DO IGUA?U	OESTE PARANAENSE	225.000000000000000	11156	23.300000000000001	36.100000000000001	36.600000000000001	1.500000000000000	1.000000000000000	1.500000000000000	18.399999999999999	25.899999999999999	40.799999999999997	0.000000000000000	11175.02926700	64	0	0.0000	15	23	8	10	13	16	0
236	7485	11157	410830405000226	URBANO			41083040500		410830405	FOZ DO IGUA?U	4108304	FOZ DO IGUA?U	FOZ DO IGUA?U	OESTE PARANAENSE	226.000000000000000	11157	22.699999999999999	44.100000000000001	28.899999999999999	0.900000000000000	0.000000000000000	3.300000000000000	19.300000000000001	23.500000000000000	42.799999999999997	0.000000000000000	11434.64237840	57	0	0.0000	17	30	13	3	23	5	0
237	7486	11158	410830405000227	URBANO			41083040500		410830405	FOZ DO IGUA?U	4108304	FOZ DO IGUA?U	FOZ DO IGUA?U	OESTE PARANAENSE	227.000000000000000	11158	32.299999999999997	35.299999999999997	25.600000000000001	0.800000000000000	0.800000000000000	5.300000000000000	19.199999999999999	20.699999999999999	44.200000000000003	6.800000000000000	11976.80635490	44	0	0.0000	11	25	3	7	7	16	0
238	7487	11159	410830405000228	URBANO			41083040500		410830405	FOZ DO IGUA?U	4108304	FOZ DO IGUA?U	FOZ DO IGUA?U	OESTE PARANAENSE	228.000000000000000	11159	25.199999999999999	43.100000000000001	26.199999999999999	1.700000000000000	0.300000000000000	3.400000000000000	23.399999999999999	26.500000000000000	36.100000000000001	10.000000000000000	11732.23177580	92	0	0.0000	24	26	16	6	17	7	0
239	7488	11160	410830405000229	URBANO			41083040500		410830405	FOZ DO IGUA?U	4108304	FOZ DO IGUA?U	FOZ DO IGUA?U	OESTE PARANAENSE	229.000000000000000	11160	38.200000000000003	41.200000000000003	14.699999999999999	0.000000000000000	0.000000000000000	5.900000000000000	26.800000000000001	19.600000000000001	37.500000000000000	0.000000000000000	12732.91114480	6	0	0.0000	3	50	11	3	16	50	0
240	7489	11161	410830405000230	URBANO			41083040500		410830405	FOZ DO IGUA?U	4108304	FOZ DO IGUA?U	FOZ DO IGUA?U	OESTE PARANAENSE	230.000000000000000	11161	38.000000000000000	30.399999999999999	24.699999999999999	0.600000000000000	1.900000000000000	4.400000000000000	19.899999999999999	25.100000000000001	40.600000000000001	0.000000000000000	12001.90938920	32	0	0.0000	9	28	11	3	34	9	0
241	7490	11162	410830405000231	URBANO			41083040500		410830405	FOZ DO IGUA?U	4108304	FOZ DO IGUA?U	FOZ DO IGUA?U	OESTE PARANAENSE	231.000000000000000	11162	44.399999999999999	33.299999999999997	11.100000000000000	0.000000000000000	0.000000000000000	11.100000000000000	16.899999999999999	22.500000000000000	32.399999999999999	0.000000000000000	11634.08795710	5	0	0.0000	2	40	3	0	60	0	0
242	7491	11163	410830405000232	URBANO			41083040500		410830405	FOZ DO IGUA?U	4108304	FOZ DO IGUA?U	FOZ DO IGUA?U	OESTE PARANAENSE	232.000000000000000	11163	7.900000000000000	20.399999999999999	45.000000000000000	13.300000000000001	11.699999999999999	1.700000000000000	16.600000000000001	23.399999999999999	50.299999999999997	0.000000000000000	9956.77061067	48	0	0.0000	6	13	4	9	8	19	0
243	7492	11164	410830405000233	URBANO			41083040500		410830405	FOZ DO IGUA?U	4108304	FOZ DO IGUA?U	FOZ DO IGUA?U	OESTE PARANAENSE	233.000000000000000	11164	38.899999999999999	36.700000000000003	21.399999999999999	1.300000000000000	0.000000000000000	1.700000000000000	19.399999999999999	27.199999999999999	36.500000000000000	0.000000000000000	11678.54738920	75	0	0.0000	12	16	21	7	28	9	0
244	7493	11165	410830405000234	URBANO			41083040500		410830405	FOZ DO IGUA?U	4108304	FOZ DO IGUA?U	FOZ DO IGUA?U	OESTE PARANAENSE	234.000000000000000	11165	38.899999999999999	41.200000000000003	14.800000000000001	0.000000000000000	0.000000000000000	5.100000000000000	21.699999999999999	25.699999999999999	33.200000000000003	5.600000000000000	11485.46988450	48	0	0.0000	14	29	13	3	27	6	0
245	7494	11166	410830405000235	URBANO			41083040500		410830405	FOZ DO IGUA?U	4108304	FOZ DO IGUA?U	FOZ DO IGUA?U	OESTE PARANAENSE	235.000000000000000	11166	38.500000000000000	35.600000000000001	19.199999999999999	0.400000000000000	0.400000000000000	6.300000000000000	21.300000000000001	24.399999999999999	38.200000000000003	0.000000000000000	11325.08213090	92	0	0.0000	28	30	22	11	24	12	0
246	7495	11167	410830405000236	URBANO			41083040500		410830405	FOZ DO IGUA?U	4108304	FOZ DO IGUA?U	FOZ DO IGUA?U	OESTE PARANAENSE	236.000000000000000	11167	23.100000000000001	39.600000000000001	34.899999999999999	1.200000000000000	0.600000000000000	0.600000000000000	18.500000000000000	22.600000000000001	43.399999999999999	0.000000000000000	11451.05341560	50	0	0.0000	9	18	12	6	24	12	0
247	7496	11168	410830405000237	URBANO			41083040500		410830405	FOZ DO IGUA?U	4108304	FOZ DO IGUA?U	FOZ DO IGUA?U	OESTE PARANAENSE	237.000000000000000	11168	27.600000000000001	43.899999999999999	26.199999999999999	1.400000000000000	0.500000000000000	0.900000000000000	17.300000000000001	27.199999999999999	37.399999999999999	0.000000000000000	11595.64964800	51	0	0.0000	7	14	13	9	25	18	0
248	7497	11169	410830405000238	URBANO			41083040500		410830405	FOZ DO IGUA?U	4108304	FOZ DO IGUA?U	FOZ DO IGUA?U	OESTE PARANAENSE	238.000000000000000	11169	24.600000000000001	42.899999999999999	27.800000000000001	0.800000000000000	1.200000000000000	3.200000000000000	19.699999999999999	23.100000000000001	41.399999999999999	0.000000000000000	11362.14810210	87	0	0.0000	16	18	10	14	11	16	0
249	7498	11170	410830405000239	URBANO			41083040500		410830405	FOZ DO IGUA?U	4108304	FOZ DO IGUA?U	FOZ DO IGUA?U	OESTE PARANAENSE	239.000000000000000	11170	25.600000000000001	31.300000000000001	39.000000000000000	1.500000000000000	1.000000000000000	2.100000000000000	19.800000000000001	29.000000000000000	33.500000000000000	8.699999999999999	11336.24994530	84	0	0.0000	22	26	19	5	23	6	0
250	7499	11171	410830405000240	URBANO			41083040500		410830405	FOZ DO IGUA?U	4108304	FOZ DO IGUA?U	FOZ DO IGUA?U	OESTE PARANAENSE	240.000000000000000	11171	31.800000000000001	38.399999999999999	26.100000000000001	0.500000000000000	0.500000000000000	2.800000000000000	21.000000000000000	23.899999999999999	38.600000000000001	21.800000000000001	10899.95418670	61	0	0.0000	10	16	12	11	20	18	0
251	7500	11172	410830405000241	URBANO			41083040500		410830405	FOZ DO IGUA?U	4108304	FOZ DO IGUA?U	FOZ DO IGUA?U	OESTE PARANAENSE	241.000000000000000	11172	24.199999999999999	42.299999999999997	28.600000000000001	1.100000000000000	0.500000000000000	3.300000000000000	17.899999999999999	23.399999999999999	40.899999999999999	6.600000000000000	10783.55364030	39	0	0.0000	9	23	7	2	18	5	0
252	7501	11173	410830405000242	URBANO			41083040500		410830405	FOZ DO IGUA?U	4108304	FOZ DO IGUA?U	FOZ DO IGUA?U	OESTE PARANAENSE	242.000000000000000	11173	17.699999999999999	43.100000000000001	34.299999999999997	3.900000000000000	0.000000000000000	1.100000000000000	16.399999999999999	22.899999999999999	50.700000000000003	0.000000000000000	11000.14147670	136	0	0.0000	10	7	10	2	7	1	0
253	7502	11174	410830405000243	URBANO			41083040500		410830405	FOZ DO IGUA?U	4108304	FOZ DO IGUA?U	FOZ DO IGUA?U	OESTE PARANAENSE	243.000000000000000	11174	26.600000000000001	32.600000000000001	33.500000000000000	4.300000000000000	0.900000000000000	2.100000000000000	18.399999999999999	21.500000000000000	44.000000000000000	0.000000000000000	11023.59967710	77	0	0.0000	10	13	13	7	17	9	0
254	7503	11175	410830405000244	URBANO			41083040500		410830405	FOZ DO IGUA?U	4108304	FOZ DO IGUA?U	FOZ DO IGUA?U	OESTE PARANAENSE	244.000000000000000	11175	31.000000000000000	26.199999999999999	25.000000000000000	3.000000000000000	1.200000000000000	13.699999999999999	20.800000000000001	23.600000000000001	40.500000000000000	1.800000000000000	10977.85831710	139	0	0.0000	15	11	11	11	8	8	0
255	7504	11176	410830405000245	URBANO			41083040500		410830405	FOZ DO IGUA?U	4108304	FOZ DO IGUA?U	FOZ DO IGUA?U	OESTE PARANAENSE	245.000000000000000	11176	30.100000000000001	38.899999999999999	26.800000000000001	0.800000000000000	0.800000000000000	2.500000000000000	20.300000000000001	28.300000000000001	36.000000000000000	19.199999999999999	10667.97919850	63	0	0.0000	10	16	10	6	16	10	0
256	7505	11177	410830405000246	URBANO			41083040500		410830405	FOZ DO IGUA?U	4108304	FOZ DO IGUA?U	FOZ DO IGUA?U	OESTE PARANAENSE	246.000000000000000	11177	21.300000000000001	32.000000000000000	34.000000000000000	4.000000000000000	2.000000000000000	6.700000000000000	18.500000000000000	27.500000000000000	38.899999999999999	0.000000000000000	10502.27547430	79	0	0.0000	14	18	9	10	11	13	0
257	7506	11178	410830405000247	URBANO			41083040500		410830405	FOZ DO IGUA?U	4108304	FOZ DO IGUA?U	FOZ DO IGUA?U	OESTE PARANAENSE	247.000000000000000	11178	15.500000000000000	30.699999999999999	45.500000000000000	3.600000000000000	2.300000000000000	2.300000000000000	17.800000000000001	28.600000000000001	39.299999999999997	0.000000000000000	10104.61166320	103	0	0.0000	18	17	13	16	13	16	0
258	7507	11179	410830405000248	URBANO			41083040500		410830405	FOZ DO IGUA?U	4108304	FOZ DO IGUA?U	FOZ DO IGUA?U	OESTE PARANAENSE	248.000000000000000	11179	7.100000000000000	20.000000000000000	36.100000000000001	16.800000000000001	16.100000000000001	3.900000000000000	17.000000000000000	22.399999999999999	44.399999999999999	0.000000000000000	9703.45701957	56	0	0.0000	15	27	5	11	9	20	0
259	7508	11180	410830405000249	URBANO			41083040500		410830405	FOZ DO IGUA?U	4108304	FOZ DO IGUA?U	FOZ DO IGUA?U	OESTE PARANAENSE	249.000000000000000	11180	56.899999999999999	28.000000000000000	11.000000000000000	0.300000000000000	0.000000000000000	3.800000000000000	23.100000000000001	24.600000000000001	29.399999999999999	0.000000000000000	240.03212804	137	0	0.0000	33	24	27	15	20	11	1
260	7509	11181	410830405000250	URBANO			41083040500		410830405	FOZ DO IGUA?U	4108304	FOZ DO IGUA?U	FOZ DO IGUA?U	OESTE PARANAENSE	250.000000000000000	11181	47.299999999999997	32.799999999999997	13.800000000000001	0.200000000000000	0.000000000000000	5.900000000000000	19.600000000000001	23.699999999999999	35.200000000000003	0.000000000000000	225.70196596	175	0	0.0000	62	35	44	9	25	5	1
261	7510	11182	410830405000251	URBANO			41083040500		410830405	FOZ DO IGUA?U	4108304	FOZ DO IGUA?U	FOZ DO IGUA?U	OESTE PARANAENSE	251.000000000000000	11182	46.100000000000001	25.000000000000000	7.200000000000000	1.100000000000000	0.000000000000000	21.100000000000001	19.399999999999999	25.600000000000001	31.199999999999999	0.000000000000000	97.70705606	53	1	18.8679	15	28	13	6	25	11	1
262	7511	11183	410830405000252	URBANO			41083040500		410830405	FOZ DO IGUA?U	4108304	FOZ DO IGUA?U	FOZ DO IGUA?U	OESTE PARANAENSE	252.000000000000000	11183	44.799999999999997	33.100000000000001	13.600000000000000	0.600000000000000	0.600000000000000	7.100000000000000	21.899999999999999	21.199999999999999	39.700000000000003	0.000000000000000	33.94919433	48	0	0.0000	10	21	19	5	40	10	1
263	7512	11184	410830405000253	URBANO			41083040500		410830405	FOZ DO IGUA?U	4108304	FOZ DO IGUA?U	FOZ DO IGUA?U	OESTE PARANAENSE	253.000000000000000	11184	54.000000000000000	30.100000000000001	6.800000000000000	0.300000000000000	0.300000000000000	8.500000000000000	25.399999999999999	23.199999999999999	31.100000000000001	0.000000000000000	216.17378148	161	0	0.0000	35	22	59	29	37	18	1
264	7513	11185	410830405000254	URBANO			41083040500		410830405	FOZ DO IGUA?U	4108304	FOZ DO IGUA?U	FOZ DO IGUA?U	OESTE PARANAENSE	254.000000000000000	11185	53.700000000000003	28.300000000000001	9.400000000000000	0.000000000000000	0.300000000000000	8.500000000000000	24.199999999999999	22.600000000000001	29.399999999999999	0.000000000000000	148.08896685	150	0	0.0000	27	18	28	6	19	4	1
265	7514	11186	410830405000255	URBANO			41083040500		410830405	FOZ DO IGUA?U	4108304	FOZ DO IGUA?U	FOZ DO IGUA?U	OESTE PARANAENSE	255.000000000000000	11186	17.699999999999999	38.399999999999999	27.300000000000001	4.000000000000000	8.100000000000000	4.500000000000000	20.199999999999999	19.199999999999999	46.799999999999997	0.000000000000000	3672.66932227	36	0	0.0000	5	14	4	5	11	14	0
266	7515	11187	410830405000256	URBANO			41083040500		410830405	FOZ DO IGUA?U	4108304	FOZ DO IGUA?U	FOZ DO IGUA?U	OESTE PARANAENSE	256.000000000000000	11187	15.199999999999999	25.800000000000001	43.899999999999999	11.400000000000000	2.300000000000000	1.500000000000000	16.500000000000000	29.600000000000001	35.200000000000003	0.000000000000000	3661.27252391	34	0	0.0000	1	3	0	7	0	21	0
267	7516	11188	410830405000257	URBANO			41083040500		410830405	FOZ DO IGUA?U	4108304	FOZ DO IGUA?U	FOZ DO IGUA?U	OESTE PARANAENSE	257.000000000000000	11188	32.799999999999997	37.600000000000001	24.800000000000001	2.400000000000000	0.800000000000000	1.600000000000000	28.899999999999999	24.000000000000000	32.000000000000000	0.000000000000000	10726.46654300	33	0	0.0000	7	21	5	6	15	18	0
268	7517	11189	410830405000258	URBANO			41083040500		410830405	FOZ DO IGUA?U	4108304	FOZ DO IGUA?U	FOZ DO IGUA?U	OESTE PARANAENSE	258.000000000000000	11189	34.899999999999999	50.500000000000000	12.800000000000001	0.000000000000000	0.000000000000000	1.800000000000000	22.699999999999999	22.699999999999999	37.799999999999997	10.100000000000000	3325.53568547	55	0	0.0000	14	25	13	1	24	2	0
269	7518	11190	410830405000259	URBANO			41083040500		410830405	FOZ DO IGUA?U	4108304	FOZ DO IGUA?U	FOZ DO IGUA?U	OESTE PARANAENSE	259.000000000000000	11190	42.000000000000000	37.000000000000000	12.000000000000000	5.000000000000000	3.000000000000000	1.000000000000000	20.100000000000001	23.800000000000001	31.199999999999999	0.000000000000000	10890.64266660	12	0	0.0000	4	33	0	1	0	8	0
270	7519	11191	410830405000260	URBANO			41083040500		410830405	FOZ DO IGUA?U	4108304	FOZ DO IGUA?U	FOZ DO IGUA?U	OESTE PARANAENSE	260.000000000000000	11191	5.300000000000000	10.199999999999999	39.000000000000000	17.500000000000000	22.399999999999999	5.700000000000000	17.399999999999999	23.699999999999999	43.000000000000000	0.000000000000000	8298.05284112	41	0	0.0000	7	17	4	4	10	10	0
271	7520	11192	410830405000261	URBANO			41083040500		410830405	FOZ DO IGUA?U	4108304	FOZ DO IGUA?U	FOZ DO IGUA?U	OESTE PARANAENSE	261.000000000000000	11192	2.300000000000000	17.899999999999999	54.600000000000001	18.800000000000001	4.600000000000000	1.800000000000000	16.300000000000001	25.100000000000001	44.600000000000001	0.000000000000000	2435.85299040	37	0	0.0000	6	16	3	11	8	30	0
272	7521	11193	410830405000262	URBANO			41083040500		410830405	FOZ DO IGUA?U	4108304	FOZ DO IGUA?U	FOZ DO IGUA?U	OESTE PARANAENSE	262.000000000000000	11193	5.900000000000000	13.900000000000000	57.399999999999999	13.900000000000000	6.900000000000000	2.000000000000000	15.199999999999999	28.399999999999999	48.200000000000003	0.000000000000000	2715.75738507	42	0	0.0000	1	2	2	7	5	17	0
273	7522	11194	410830405000263	URBANO			41083040500		410830405	FOZ DO IGUA?U	4108304	FOZ DO IGUA?U	FOZ DO IGUA?U	OESTE PARANAENSE	263.000000000000000	11194	9.500000000000000	20.699999999999999	46.299999999999997	12.600000000000000	7.000000000000000	4.200000000000000	16.899999999999999	29.300000000000001	40.200000000000003	0.000000000000000	1834.02525463	73	0	0.0000	8	11	5	14	7	19	0
274	7523	11195	410830405000264	URBANO			41083040500		410830405	FOZ DO IGUA?U	4108304	FOZ DO IGUA?U	FOZ DO IGUA?U	OESTE PARANAENSE	264.000000000000000	11195	2.800000000000000	13.600000000000000	51.700000000000003	20.500000000000000	10.800000000000001	0.600000000000000	18.899999999999999	20.199999999999999	49.299999999999997	0.000000000000000	3932.83358191	32	0	0.0000	1	3	1	4	3	13	0
275	7524	11196	410830405000265	URBANO			41083040500		410830405	FOZ DO IGUA?U	4108304	FOZ DO IGUA?U	FOZ DO IGUA?U	OESTE PARANAENSE	265.000000000000000	11196	3.800000000000000	12.699999999999999	54.700000000000003	17.000000000000000	10.800000000000001	0.900000000000000	14.800000000000001	29.699999999999999	41.500000000000000	0.000000000000000	4017.20883594	44	0	0.0000	5	11	3	6	7	14	0
276	7525	11197	410830405000266	URBANO			41083040500		410830405	FOZ DO IGUA?U	4108304	FOZ DO IGUA?U	FOZ DO IGUA?U	OESTE PARANAENSE	266.000000000000000	11197	34.799999999999997	33.299999999999997	25.000000000000000	0.000000000000000	1.500000000000000	5.300000000000000	17.899999999999999	25.600000000000001	38.600000000000001	0.000000000000000	201.53994754	39	0	0.0000	8	21	10	7	26	18	1
277	7526	11198	410830405000267	URBANO			41083040500		410830405	FOZ DO IGUA?U	4108304	FOZ DO IGUA?U	FOZ DO IGUA?U	OESTE PARANAENSE	267.000000000000000	11198	49.299999999999997	31.199999999999999	6.500000000000000	0.900000000000000	0.000000000000000	12.100000000000000	24.600000000000001	21.100000000000001	33.100000000000001	0.000000000000000	49.85743694	50	1	20.0000	9	18	11	7	22	14	1
278	7527	11199	410830405000268	URBANO			41083040500		410830405	FOZ DO IGUA?U	4108304	FOZ DO IGUA?U	FOZ DO IGUA?U	OESTE PARANAENSE	268.000000000000000	11199	26.699999999999999	40.200000000000003	28.199999999999999	0.300000000000000	0.000000000000000	4.600000000000000	21.500000000000000	24.399999999999999	38.500000000000000	0.000000000000000	1006.29518125	100	0	0.0000	32	32	24	11	24	11	0
279	7528	11200	410830405000269	URBANO			41083040500		410830405	FOZ DO IGUA?U	4108304	FOZ DO IGUA?U	FOZ DO IGUA?U	OESTE PARANAENSE	269.000000000000000	11200	28.899999999999999	39.700000000000003	25.600000000000001	0.700000000000000	1.100000000000000	4.300000000000000	21.199999999999999	22.699999999999999	38.799999999999997	2.200000000000000	441.99392488	63	0	0.0000	15	24	12	5	19	8	1
280	7529	11201	410830405000270	URBANO			41083040500		410830405	FOZ DO IGUA?U	4108304	FOZ DO IGUA?U	FOZ DO IGUA?U	OESTE PARANAENSE	270.000000000000000	11201	30.000000000000000	44.799999999999997	21.600000000000001	0.800000000000000	0.400000000000000	2.400000000000000	18.699999999999999	23.100000000000001	44.200000000000003	0.000000000000000	634.56658169	97	1	10.3093	19	20	27	7	28	7	1
281	7530	11202	410830405000271	URBANO			41083040500		410830405	FOZ DO IGUA?U	4108304	FOZ DO IGUA?U	FOZ DO IGUA?U	OESTE PARANAENSE	271.000000000000000	11202	15.000000000000000	35.799999999999997	40.600000000000001	6.400000000000000	1.000000000000000	1.300000000000000	21.100000000000001	25.399999999999999	43.100000000000001	0.000000000000000	1056.11160844	78	0	0.0000	12	15	12	7	15	9	0
282	7531	11203	410830405000272	URBANO			41083040500		410830405	FOZ DO IGUA?U	4108304	FOZ DO IGUA?U	FOZ DO IGUA?U	OESTE PARANAENSE	272.000000000000000	11203	34.700000000000003	29.800000000000001	24.199999999999999	0.000000000000000	0.400000000000000	10.900000000000000	27.800000000000001	24.100000000000001	37.799999999999997	0.000000000000000	238.43574670	84	0	0.0000	10	12	15	9	18	11	1
283	7532	11204	410830405000273	URBANO			41083040500		410830405	FOZ DO IGUA?U	4108304	FOZ DO IGUA?U	FOZ DO IGUA?U	OESTE PARANAENSE	273.000000000000000	11204	25.100000000000001	32.000000000000000	31.699999999999999	6.600000000000000	1.900000000000000	2.700000000000000	22.899999999999999	26.699999999999999	36.000000000000000	0.000000000000000	706.81436777	67	0	0.0000	8	12	8	10	12	15	1
284	7533	11205	410830405000274	URBANO			41083040500		410830405	FOZ DO IGUA?U	4108304	FOZ DO IGUA?U	FOZ DO IGUA?U	OESTE PARANAENSE	274.000000000000000	11205	39.399999999999999	27.600000000000001	10.600000000000000	0.000000000000000	0.600000000000000	21.800000000000001	17.199999999999999	25.000000000000000	42.200000000000003	0.000000000000000	181.77392963	301	0	0.0000	108	36	80	30	27	10	1
285	7534	11206	410830405000275	URBANO			41083040500		410830405	FOZ DO IGUA?U	4108304	FOZ DO IGUA?U	FOZ DO IGUA?U	OESTE PARANAENSE	275.000000000000000	11206	9.800000000000001	26.500000000000000	53.000000000000000	6.000000000000000	4.700000000000000	0.000000000000000	17.600000000000001	30.199999999999999	36.600000000000001	0.000000000000000	1950.40270752	71	0	0.0000	2	3	6	14	8	20	0
286	7535	11207	410830405000276	URBANO			41083040500		410830405	FOZ DO IGUA?U	4108304	FOZ DO IGUA?U	FOZ DO IGUA?U	OESTE PARANAENSE	276.000000000000000	11207	20.500000000000000	26.500000000000000	33.500000000000000	4.400000000000000	2.600000000000000	12.500000000000000	17.500000000000000	31.300000000000001	37.200000000000003	0.000000000000000	5754.66910383	140	0	0.0000	27	19	19	18	14	13	0
287	7536	11208	410830405000277	URBANO			41083040500		410830405	FOZ DO IGUA?U	4108304	FOZ DO IGUA?U	FOZ DO IGUA?U	OESTE PARANAENSE	277.000000000000000	11208	30.899999999999999	36.000000000000000	30.300000000000001	1.700000000000000	0.000000000000000	1.100000000000000	20.300000000000001	25.000000000000000	33.100000000000001	26.399999999999999	4537.60446331	46	0	0.0000	3	7	7	6	15	13	0
288	7537	11209	410830405000278	URBANO			41083040500		410830405	FOZ DO IGUA?U	4108304	FOZ DO IGUA?U	FOZ DO IGUA?U	OESTE PARANAENSE	278.000000000000000	11209	59.200000000000003	31.000000000000000	6.200000000000000	0.000000000000000	0.000000000000000	3.600000000000000	26.000000000000000	23.800000000000001	28.100000000000001	39.000000000000000	3061.40973020	72	0	0.0000	17	24	14	7	19	10	0
289	7538	11210	410830405000279	URBANO			41083040500		410830405	FOZ DO IGUA?U	4108304	FOZ DO IGUA?U	FOZ DO IGUA?U	OESTE PARANAENSE	279.000000000000000	11210	33.899999999999999	37.700000000000003	24.000000000000000	1.100000000000000	1.100000000000000	2.200000000000000	23.399999999999999	27.300000000000001	34.899999999999999	23.000000000000000	2473.26580503	51	0	0.0000	6	12	12	3	24	6	0
290	7539	11211	410830405000280	URBANO			41083040500		410830405	FOZ DO IGUA?U	4108304	FOZ DO IGUA?U	FOZ DO IGUA?U	OESTE PARANAENSE	280.000000000000000	11211	26.699999999999999	40.000000000000000	30.800000000000001	0.500000000000000	0.500000000000000	2.600000000000000	17.899999999999999	26.600000000000001	41.700000000000003	0.000000000000000	2868.20396067	71	0	0.0000	11	15	13	13	18	18	0
291	7540	11212	410830405000281	URBANO			41083040500		410830405	FOZ DO IGUA?U	4108304	FOZ DO IGUA?U	FOZ DO IGUA?U	OESTE PARANAENSE	281.000000000000000	11212	30.800000000000001	38.799999999999997	26.800000000000001	2.000000000000000	0.000000000000000	1.600000000000000	19.000000000000000	25.899999999999999	39.600000000000001	0.000000000000000	4473.40168066	95	1	10.5263	15	16	14	9	15	9	0
292	7541	11213	410830405000282	URBANO			41083040500		410830405	FOZ DO IGUA?U	4108304	FOZ DO IGUA?U	FOZ DO IGUA?U	OESTE PARANAENSE	282.000000000000000	11213	12.900000000000000	26.500000000000000	48.299999999999997	6.600000000000000	4.400000000000000	1.300000000000000	17.100000000000001	29.000000000000000	39.299999999999997	0.000000000000000	4843.19279720	109	0	0.0000	15	14	6	22	6	20	0
293	7542	11214	410830405000283	URBANO			41083040500		410830405	FOZ DO IGUA?U	4108304	FOZ DO IGUA?U	FOZ DO IGUA?U	OESTE PARANAENSE	283.000000000000000	11214	3.700000000000000	17.000000000000000	51.299999999999997	17.600000000000001	9.199999999999999	1.300000000000000	15.199999999999999	30.500000000000000	40.899999999999999	0.000000000000000	5908.32982271	119	0	0.0000	15	13	9	23	8	19	0
294	7543	11215	410830405000284	URBANO			41083040500		410830405	FOZ DO IGUA?U	4108304	FOZ DO IGUA?U	FOZ DO IGUA?U	OESTE PARANAENSE	284.000000000000000	11215	41.100000000000001	34.100000000000001	23.399999999999999	0.300000000000000	0.300000000000000	1.700000000000000	22.500000000000000	25.800000000000001	34.899999999999999	0.000000000000000	6676.42823351	90	0	0.0000	17	19	17	7	19	8	0
295	7544	11216	410830405000285	URBANO			41083040500		410830405	FOZ DO IGUA?U	4108304	FOZ DO IGUA?U	FOZ DO IGUA?U	OESTE PARANAENSE	285.000000000000000	11216	34.899999999999999	37.100000000000001	21.699999999999999	2.900000000000000	0.000000000000000	3.400000000000000	20.199999999999999	26.100000000000001	33.399999999999999	0.000000000000000	7031.71265215	75	0	0.0000	12	16	20	10	27	13	0
296	7545	11217	410830405000286	URBANO			41083040500		410830405	FOZ DO IGUA?U	4108304	FOZ DO IGUA?U	FOZ DO IGUA?U	OESTE PARANAENSE	286.000000000000000	11217	2.900000000000000	13.400000000000000	46.000000000000000	20.000000000000000	17.500000000000000	0.500000000000000	15.600000000000000	27.699999999999999	44.500000000000000	1.200000000000000	6561.00178656	128	0	0.0000	12	9	5	36	4	28	0
297	7546	11218	410830405000287	URBANO			41083040500		410830405	FOZ DO IGUA?U	4108304	FOZ DO IGUA?U	FOZ DO IGUA?U	OESTE PARANAENSE	287.000000000000000	11218	14.100000000000000	34.700000000000003	41.200000000000003	4.100000000000000	5.300000000000000	1.800000000000000	18.300000000000001	28.600000000000001	39.700000000000003	4.100000000000000	7239.90534521	43	0	0.0000	24	56	22	23	51	53	0
298	7547	11219	410830405000288	URBANO			41083040500		410830405	FOZ DO IGUA?U	4108304	FOZ DO IGUA?U	FOZ DO IGUA?U	OESTE PARANAENSE	288.000000000000000	11219	17.000000000000000	35.100000000000001	42.000000000000000	3.300000000000000	1.200000000000000	1.800000000000000	20.000000000000000	27.800000000000001	36.899999999999999	0.000000000000000	9957.92664727	139	0	0.0000	25	18	18	18	13	13	0
299	7548	11220	410830405000289	URBANO			41083040500		410830405	FOZ DO IGUA?U	4108304	FOZ DO IGUA?U	FOZ DO IGUA?U	OESTE PARANAENSE	289.000000000000000	11220	18.300000000000001	35.100000000000001	34.600000000000001	4.000000000000000	3.300000000000000	4.700000000000000	19.600000000000001	26.800000000000001	38.299999999999997	0.000000000000000	7984.46500973	282	0	0.0000	49	17	33	58	12	21	0
300	7549	11221	410830405000290	URBANO			41083040500		410830405	FOZ DO IGUA?U	4108304	FOZ DO IGUA?U	FOZ DO IGUA?U	OESTE PARANAENSE	290.000000000000000	11221	22.699999999999999	36.799999999999997	35.799999999999997	2.500000000000000	0.800000000000000	1.400000000000000	18.600000000000001	24.899999999999999	39.100000000000001	3.500000000000000	11137.87654550	186	0	0.0000	21	11	33	23	18	12	0
301	7550	11222	410830405000291	URBANO			41083040500		410830405	FOZ DO IGUA?U	4108304	FOZ DO IGUA?U	FOZ DO IGUA?U	OESTE PARANAENSE	291.000000000000000	11222	38.200000000000003	39.399999999999999	20.699999999999999	0.000000000000000	0.800000000000000	0.800000000000000	23.699999999999999	27.600000000000001	30.000000000000000	1.200000000000000	10302.36286300	64	0	0.0000	14	22	27	2	42	3	0
302	7551	11223	410830405000292	URBANO			41083040500		410830405	FOZ DO IGUA?U	4108304	FOZ DO IGUA?U	FOZ DO IGUA?U	OESTE PARANAENSE	292.000000000000000	11223	50.799999999999997	33.000000000000000	11.900000000000000	0.000000000000000	0.000000000000000	4.300000000000000	25.199999999999999	22.899999999999999	30.500000000000000	17.300000000000001	10561.10468090	103	0	0.0000	21	20	21	8	20	8	0
303	7552	11224	410830405000293	URBANO			41083040500		410830405	FOZ DO IGUA?U	4108304	FOZ DO IGUA?U	FOZ DO IGUA?U	OESTE PARANAENSE	293.000000000000000	11224	21.600000000000001	32.500000000000000	38.100000000000001	3.500000000000000	0.900000000000000	3.500000000000000	19.899999999999999	26.500000000000000	40.700000000000003	0.000000000000000	10362.36900580	80	0	0.0000	16	20	13	8	16	10	0
304	7553	11225	410830405000294	URBANO			41083040500		410830405	FOZ DO IGUA?U	4108304	FOZ DO IGUA?U	FOZ DO IGUA?U	OESTE PARANAENSE	294.000000000000000	11225	11.600000000000000	17.399999999999999	33.299999999999997	13.800000000000001	21.000000000000000	2.900000000000000	18.500000000000000	24.199999999999999	40.700000000000003	5.800000000000000	9231.07713077	35	0	0.0000	3	9	1	6	3	17	0
305	7554	11226	410830405000295	URBANO			41083040500		410830405	FOZ DO IGUA?U	4108304	FOZ DO IGUA?U	FOZ DO IGUA?U	OESTE PARANAENSE	295.000000000000000	11226	21.399999999999999	27.500000000000000	33.600000000000001	6.100000000000000	6.100000000000000	5.700000000000000	18.199999999999999	25.399999999999999	40.600000000000001	0.000000000000000	7637.08825865	60	0	0.0000	13	22	6	4	10	7	0
306	7555	11227	410830405000296	URBANO			41083040500		410830405	FOZ DO IGUA?U	4108304	FOZ DO IGUA?U	FOZ DO IGUA?U	OESTE PARANAENSE	296.000000000000000	11227	30.199999999999999	39.500000000000000	23.300000000000001	4.700000000000000	2.300000000000000	0.000000000000000	23.800000000000001	23.800000000000001	36.299999999999997	0.000000000000000	5621.84717084	73	0	0.0000	16	22	19	4	26	5	0
307	7556	11228	410830405000297	URBANO			41083040500		410830405	FOZ DO IGUA?U	4108304	FOZ DO IGUA?U	FOZ DO IGUA?U	OESTE PARANAENSE	297.000000000000000	11228	30.000000000000000	20.000000000000000	50.000000000000000	0.000000000000000	0.000000000000000	0.000000000000000	12.500000000000000	37.500000000000000	12.500000000000000	0.000000000000000	6359.75371599	1	0	0.0000	0	0	0	0	0	0	0
308	7562	11234	410830405000303	URBANO			41083040500		410830405	FOZ DO IGUA?U	4108304	FOZ DO IGUA?U	FOZ DO IGUA?U	OESTE PARANAENSE	298.000000000000000	11234	49.600000000000001	32.799999999999997	9.600000000000000	0.800000000000000	0.000000000000000	7.200000000000000	30.899999999999999	20.600000000000001	31.399999999999999	9.600000000000000	2404.67192076	26	0	0.0000	6	23	7	3	27	12	0
309	7563	11235	410830405000304	URBANO			41083040500		410830405	FOZ DO IGUA?U	4108304	FOZ DO IGUA?U	FOZ DO IGUA?U	OESTE PARANAENSE	299.000000000000000	11235	64.900000000000006	24.699999999999999	5.900000000000000	0.000000000000000	0.400000000000000	4.200000000000000	26.000000000000000	21.300000000000001	26.800000000000001	18.800000000000001	2257.19615126	25	0	0.0000	6	24	6	0	24	0	0
310	7564	11236	410830405000305	URBANO			41083040500		410830405	FOZ DO IGUA?U	4108304	FOZ DO IGUA?U	FOZ DO IGUA?U	OESTE PARANAENSE	300.000000000000000	11236	1.400000000000000	8.500000000000000	34.000000000000000	25.000000000000000	30.199999999999999	0.900000000000000	10.300000000000001	31.300000000000001	44.700000000000003	0.000000000000000	8410.73775898	100	0	0.0000	7	7	3	13	3	13	0
311	7565	11237	410830405000306	URBANO			41083040500		410830405	FOZ DO IGUA?U	4108304	FOZ DO IGUA?U	FOZ DO IGUA?U	OESTE PARANAENSE	301.000000000000000	11237	2.300000000000000	21.699999999999999	52.000000000000000	14.500000000000000	9.000000000000000	0.500000000000000	23.100000000000001	23.800000000000001	32.100000000000001	0.000000000000000	5748.71651099	131	1	7.6336	14	11	10	17	8	13	0
312	7566	11238	410830405000307	URBANO			41083040500		410830405	FOZ DO IGUA?U	4108304	FOZ DO IGUA?U	FOZ DO IGUA?U	OESTE PARANAENSE	302.000000000000000	11238	3.100000000000000	12.800000000000001	37.899999999999999	22.000000000000000	23.899999999999999	0.300000000000000	15.800000000000001	35.600000000000001	33.700000000000003	0.000000000000000	5396.86135287	112	0	0.0000	27	24	9	18	8	16	0
313	7567	11239	410830405000308	URBANO			41083040500		410830405	FOZ DO IGUA?U	4108304	FOZ DO IGUA?U	FOZ DO IGUA?U	OESTE PARANAENSE	303.000000000000000	11239	9.800000000000001	32.500000000000000	44.799999999999997	5.500000000000000	4.300000000000000	3.100000000000000	18.600000000000001	25.699999999999999	35.299999999999997	0.000000000000000	6150.26582314	105	0	0.0000	28	27	15	12	14	11	0
314	7568	11240	410830405000309	URBANO			41083040500		410830405	FOZ DO IGUA?U	4108304	FOZ DO IGUA?U	FOZ DO IGUA?U	OESTE PARANAENSE	304.000000000000000	11240	7.300000000000000	25.899999999999999	53.000000000000000	7.300000000000000	3.600000000000000	2.800000000000000	15.199999999999999	25.300000000000001	45.100000000000001	0.000000000000000	3026.10659908	44	0	0.0000	7	16	3	9	7	20	0
315	7569	11241	410830405000310	URBANO			41083040500		410830405	FOZ DO IGUA?U	4108304	FOZ DO IGUA?U	FOZ DO IGUA?U	OESTE PARANAENSE	305.000000000000000	11241	4.100000000000000	29.100000000000001	54.100000000000001	8.100000000000000	3.500000000000000	2.300000000000000	9.400000000000000	29.100000000000001	48.399999999999999	0.000000000000000	3272.92642432	38	0	0.0000	7	18	3	10	8	26	0
316	7570	11242	410830405000311	URBANO			41083040500		410830405	FOZ DO IGUA?U	4108304	FOZ DO IGUA?U	FOZ DO IGUA?U	OESTE PARANAENSE	306.000000000000000	11242	9.400000000000000	22.699999999999999	46.399999999999999	12.000000000000000	5.200000000000000	4.300000000000000	15.800000000000001	26.199999999999999	46.200000000000003	0.000000000000000	3569.42710254	51	0	0.0000	10	20	10	8	20	16	0
317	7571	11243	410830405000312	URBANO			41083040500		410830405	FOZ DO IGUA?U	4108304	FOZ DO IGUA?U	FOZ DO IGUA?U	OESTE PARANAENSE	307.000000000000000	11243	14.800000000000001	22.699999999999999	41.500000000000000	10.199999999999999	6.300000000000000	4.500000000000000	20.399999999999999	27.300000000000001	41.399999999999999	0.000000000000000	2414.22565451	33	0	0.0000	5	15	7	6	21	18	0
318	7572	11244	410830405000313	URBANO			41083040500		410830405	FOZ DO IGUA?U	4108304	FOZ DO IGUA?U	FOZ DO IGUA?U	OESTE PARANAENSE	308.000000000000000	11244	6.100000000000000	25.899999999999999	46.500000000000000	15.800000000000001	3.900000000000000	1.800000000000000	12.900000000000000	35.600000000000001	34.399999999999999	0.000000000000000	814.56178049	44	0	0.0000	6	14	5	10	11	23	0
319	7573	11245	410830405000314	URBANO			41083040500		410830405	FOZ DO IGUA?U	4108304	FOZ DO IGUA?U	FOZ DO IGUA?U	OESTE PARANAENSE	309.000000000000000	11245	23.000000000000000	42.500000000000000	32.100000000000001	0.300000000000000	0.300000000000000	1.700000000000000	23.500000000000000	24.500000000000000	39.500000000000000	0.000000000000000	831.48800481	95	0	0.0000	16	17	11	12	12	13	0
320	7574	11246	410830405000315	URBANO			41083040500		410830405	FOZ DO IGUA?U	4108304	FOZ DO IGUA?U	FOZ DO IGUA?U	OESTE PARANAENSE	310.000000000000000	11246	14.600000000000000	31.300000000000001	42.100000000000001	6.700000000000000	2.900000000000000	2.500000000000000	19.000000000000000	25.399999999999999	43.100000000000001	0.000000000000000	6116.97129466	98	0	0.0000	11	11	18	6	18	6	0
